# Supplementary material for: SETD3 Methyltransferase Regulates PLK1 Expression to Promote In Situ Hepatic Carcinogenesis
Source: Front Oncol. 2022 Jul 14;12:882202. doi: 10.3389/fonc.2022.882202 (PMC9329778; doi:10.3389/fonc.2022.882202)
Supplement: Supplementary file 2 [file DataSheet_2.csv]

Ensembl.Gene.ID	genename	baseMean	log2FoldChange	lfcSE	stat	pvalue	padj
ENSG00000183576.8	SETD3	1386.598909	-2.830531021	0.187419355	-15.10266121	1.56E-51	2.12E-47
ENSG00000162551.9	ALPL	52.41421193	-2.734789373	0.66422797	-4.117245126	3.83E-05	0.002072186
ENSG00000214049.6	UCA1	913.5961248	-2.148311183	0.69688967	-3.082713485	0.002051225	0.034403495
ENSG00000128510.6	CPA4	76.56400963	-2.061447062	0.542454719	-3.800219613	0.000144568	0.00551015
ENSG00000115541.6	HSPE1	1112.304789	-1.795997686	0.202370584	-8.874796174	7.01E-19	1.19E-15
ENSG00000122711.4	SPINK4	228.4610957	-1.708423204	0.277848461	-6.14875892	7.81E-10	3.04E-07
ENSG00000124614.9	RPS10	192.3995767	-1.686650618	0.318231358	-5.300076743	1.16E-07	2.43E-05
ENSG00000203783.4	PRR9	36.21022899	-1.657071917	0.614551609	-2.696391797	0.007009517	0.075488523
ENSG00000167656.4	LY6D	30.70045948	-1.589262076	0.653751579	-2.430987746	0.015057724	0.118226816
ENSG00000173013.4	CCDC96	46.36990727	-1.543090809	0.632650082	-2.439090507	0.01472428	0.116587191
ENSG00000034063.9	UHRF1	869.7937112	-1.524289401	0.245857559	-6.19988828	5.65E-10	2.40E-07
ENSG00000263731.1	RP11-498C9.15	51.07771629	-1.522492592	0.48993593	-3.107534066	0.001886552	0.032771629
ENSG00000132274.11	TRIM22	34.14333141	-1.489467777	0.594247686	-2.506476362	0.012194121	0.105744594
ENSG00000163586.5	FABP1	90.47819557	-1.470684745	0.394660389	-3.726456431	0.000194191	0.006939723
ENSG00000131153.4	GINS2	393.4234024	-1.464318554	0.28273488	-5.179122403	2.23E-07	3.97E-05
ENSG00000100342.16	APOL1	61.40779122	-1.428473947	0.477279526	-2.992950399	0.002762946	0.042296073
ENSG00000109971.9	HSPA8	26753.40315	-1.426719022	0.165530869	-8.619051108	6.75E-18	9.19E-15
ENSG00000114383.5	TUSC2	631.9773797	-1.425396422	0.2018351	-7.062183059	1.64E-12	1.01E-09
ENSG00000026508.12	CD44	46.51719206	-1.417991923	0.553823223	-2.560369198	0.010456102	0.096871869
ENSG00000210174.1	MT-TR	32.92081324	-1.417203836	0.630319318	-2.248390294	0.024551314	0.159069619
ENSG00000019186.5	CYP24A1	59.78133822	-1.407941644	0.549289333	-2.563205872	0.010371053	0.09641186
ENSG00000137310.7	TCF19	107.2924874	-1.379447298	0.36487793	-3.780572036	0.000156468	0.005845511
ENSG00000210176.1	MT-TH	34.82240036	-1.362600445	0.595636397	-2.287637983	0.022158612	0.150138377
ENSG00000093009.5	CDC45	650.7952564	-1.360127197	0.243115219	-5.59457858	2.21E-08	5.58E-06
ENSG00000174939.6	ASPHD1	150.2253435	-1.355584207	0.315823856	-4.292215999	1.77E-05	0.00115272
ENSG00000175874.5	CREG2	133.9090059	-1.336468464	0.33783823	-3.955942065	7.62E-05	0.003402003
ENSG00000224099.1	AC064834.1	217.5648778	-1.33535748	0.292439679	-4.566266404	4.96E-06	0.000425262
ENSG00000168496.3	FEN1	1330.979754	-1.333329336	0.220989377	-6.033454434	1.60E-09	5.60E-07
ENSG00000180914.6	OXTR	53.49553738	-1.319919806	0.475493664	-2.775893571	0.005505023	0.064595908
ENSG00000080824.14	HSP90AA1	45632.81998	-1.313157009	0.151033609	-8.694468846	3.48E-18	5.27E-15
ENSG00000168918.9	INPP5D	167.3596975	-1.312997207	0.304033204	-4.31859806	1.57E-05	0.001058217
ENSG00000154930.10	ACSS1	133.0692786	-1.311515545	0.355727203	-3.686857607	0.00022704	0.007808237
ENSG00000176463.9	SLCO3A1	111.9411494	-1.310219976	0.35067222	-3.736309583	0.000186741	0.006728101
ENSG00000134193.10	REG4	393.0114271	-1.302004452	0.233394886	-5.578547488	2.43E-08	6.01E-06
ENSG00000105467.4	SYNGR4	79.51538495	-1.301048856	0.399860875	-3.253753834	0.001138909	0.023394879
ENSG00000179873.10	NLRP11	35.59870805	-1.300306482	0.583459155	-2.228616128	0.025839457	0.164135991
ENSG00000184828.5	ZBTB7C	80.28149068	-1.299071084	0.409130456	-3.175200145	0.001497332	0.027934469
ENSG00000188229.5	TUBB4B	16586.20018	-1.296136332	0.179445932	-7.222990887	5.09E-13	3.46E-10
ENSG00000101447.9	FAM83D	955.4588079	-1.294994739	0.202163164	-6.405690889	1.50E-10	7.03E-08
ENSG00000162062.10	C16orf59	311.5335576	-1.289827685	0.292663517	-4.407203524	1.05E-05	0.00078357
ENSG00000186188.6	FFAR4	85.31959761	-1.287030167	0.38744208	-3.321864693	0.00089418	0.020128667
ENSG00000102879.11	CORO1A	65.87404823	-1.27582346	0.444238255	-2.871935149	0.004079667	0.054632234
ENSG00000251095.2	RP11-115D19.1	57.64329264	-1.272241973	0.468585286	-2.715070257	0.006626171	0.072881909
ENSG00000086061.11	DNAJA1	2994.25552	-1.266139258	0.173339742	-7.304379488	2.79E-13	2.11E-10
ENSG00000123080.6	CDKN2C	250.1738365	-1.263375587	0.270847675	-4.664524401	3.09E-06	0.000290537
ENSG00000135643.4	KCNMB4	187.9308122	-1.248864741	0.286188271	-4.363787303	1.28E-05	0.000892777
ENSG00000145287.6	PLAC8	56.13543445	-1.248481565	0.490162119	-2.547078846	0.010862889	0.098712475
ENSG00000122694.11	GLIPR2	40.91213148	-1.247360466	0.549549456	-2.269787464	0.023220482	0.154489369
ENSG00000174938.10	SEZ6L2	422.0630213	-1.243807818	0.226752567	-5.485308655	4.13E-08	9.86E-06
ENSG00000065328.12	MCM10	658.3087192	-1.23919328	0.248485545	-4.986983371	6.13E-07	8.60E-05
ENSG00000105011.4	ASF1B	1123.198265	-1.234603124	0.220569292	-5.597348163	2.18E-08	5.58E-06
ENSG00000180155.14	LYNX1	54.80991558	-1.2339987	0.475836525	-2.593324883	0.009505293	0.090780216
ENSG00000100749.3	VRK1	649.3025521	-1.232983082	0.232304793	-5.307609306	1.11E-07	2.36E-05
ENSG00000164764.10	SBSPON	682.805145	-1.232435373	0.20702317	-5.95312772	2.63E-09	7.97E-07
ENSG00000183048.7	SLC25A10	356.800402	-1.227589177	0.292898382	-4.191177732	2.78E-05	0.001622065
ENSG00000140323.4	DISP2	323.4896763	-1.227150848	0.23920486	-5.130125066	2.90E-07	4.81E-05
ENSG00000189057.6	FAM111B	332.8548948	-1.210664809	0.289711176	-4.178868163	2.93E-05	0.001683489
ENSG00000164045.7	CDC25A	481.0888801	-1.205402456	0.268007557	-4.497643539	6.87E-06	0.000560343
ENSG00000109501.9	WFS1	2146.447366	-1.204565518	0.172933646	-6.96547805	3.27E-12	1.86E-09
ENSG00000159259.7	CHAF1B	750.679197	-1.203400911	0.229621467	-5.240803156	1.60E-07	3.11E-05
ENSG00000159231.5	CBR3	52.24989049	-1.202155439	0.495464288	-2.426321066	0.01525277	0.119246539
ENSG00000123975.4	CKS2	2415.198348	-1.195852837	0.163720419	-7.304237594	2.79E-13	2.11E-10
ENSG00000101945.12	SUV39H1	247.7852785	-1.1925505	0.266627296	-4.472724725	7.72E-06	0.000626062
ENSG00000126709.10	IFI6	2433.045749	-1.190409624	0.164569977	-7.233455603	4.71E-13	3.38E-10
ENSG00000183684.6	ALYREF	1936.003963	-1.186056111	0.201699557	-5.880310948	4.09E-09	1.19E-06
ENSG00000104738.12	MCM4	3292.734637	-1.181903899	0.21685332	-5.450245811	5.03E-08	1.18E-05
ENSG00000180739.12	S1PR5	97.22590318	-1.178091691	0.384721669	-3.062192191	0.002197223	0.036096482
ENSG00000172350.5	ABCG4	35.20191037	-1.172366057	0.576203813	-2.034637797	0.041887331	0.217792217
ENSG00000166963.8	MAP1A	110.278949	-1.166195106	0.395082305	-2.95177762	0.003159504	0.046618941
ENSG00000166669.9	ATF7IP2	81.95931167	-1.161566842	0.392970238	-2.955864669	0.003117939	0.046256216
ENSG00000100297.11	MCM5	1468.101391	-1.156454183	0.241607253	-4.786504422	1.70E-06	0.000183814
ENSG00000131650.9	KREMEN2	323.6512949	-1.155948313	0.244335054	-4.730996612	2.23E-06	0.00022539
ENSG00000167670.11	CHAF1A	1281.687448	-1.149547089	0.228476932	-5.031348597	4.87E-07	7.13E-05
ENSG00000073111.9	MCM2	1889.632508	-1.138872512	0.228449947	-4.985216791	6.19E-07	8.60E-05
ENSG00000092853.9	CLSPN	922.3028119	-1.137498107	0.234018394	-4.860720943	1.17E-06	0.00013851
ENSG00000213300.4	HNRNPA3P6	40.13786543	-1.118790082	0.543202979	-2.059616984	0.039435171	0.210780062
ENSG00000196363.5	WDR5	1483.994461	-1.117356155	0.180562031	-6.188212156	6.09E-10	2.51E-07
ENSG00000162391.7	FAM151A	542.878121	-1.115593541	0.251807352	-4.430345392	9.41E-06	0.000732175
ENSG00000138646.4	HERC5	44.32117882	-1.115396651	0.540740298	-2.062721521	0.039139094	0.209644827
ENSG00000239697.6	TNFSF12	152.6554272	-1.112007823	0.308671224	-3.602563946	0.000315094	0.009887703
ENSG00000203760.4	CENPW	409.8926989	-1.110284548	0.226001198	-4.912737437	8.98E-07	0.000115393
ENSG00000116161.13	CACYBP	1915.279471	-1.109453548	0.185627954	-5.976759027	2.28E-09	7.38E-07
ENSG00000182500.7	ORAI1	634.3479176	-1.104898478	0.213482538	-5.175591819	2.27E-07	3.97E-05
ENSG00000160181.4	TFF2	124.6193457	-1.101137372	0.429158271	-2.565807176	0.010293603	0.095888224
ENSG00000161981.6	SNRNP25	653.4544354	-1.098323398	0.260750507	-4.212162087	2.53E-05	0.001517516
ENSG00000184254.12	ALDH1A3	67.12749332	-1.097531769	0.437259496	-2.510023863	0.0120723	0.105056012
ENSG00000197406.6	DIO3	60.97015067	-1.087333188	0.451376024	-2.408929876	0.015999372	0.122723256
ENSG00000083454.17	P2RX5	72.49498171	-1.087038463	0.426914933	-2.546264794	0.010888256	0.098712475
ENSG00000186871.5	ERCC6L	438.5577717	-1.080301076	0.228186047	-4.734299455	2.20E-06	0.000225085
ENSG00000164778.4	EN2	176.3980297	-1.078943654	0.317608768	-3.397083965	0.000681081	0.017050804
ENSG00000076003.4	MCM6	2276.54069	-1.077603205	0.179708628	-5.99639103	2.02E-09	6.87E-07
ENSG00000128228.4	SDF2L1	1641.276651	-1.072405118	0.197766923	-5.422570667	5.87E-08	1.33E-05
ENSG00000156587.11	UBE2L6	57.98891241	-1.069386925	0.467338624	-2.288248542	0.022123051	0.149993702
ENSG00000133048.8	CHI3L1	89.84611751	-1.066399948	0.390688318	-2.729541427	0.006342248	0.071106958
ENSG00000185088.8	RPS27L	1574.243502	-1.066050494	0.173151368	-6.156754667	7.43E-10	2.97E-07
ENSG00000161980.5	POLR3K	411.8210681	-1.065412482	0.259130173	-4.111495278	3.93E-05	0.002107754
ENSG00000204516.5	MICB	142.7233522	-1.064968517	0.320743499	-3.320312084	0.000899169	0.020205314
ENSG00000136982.5	DSCC1	383.7880833	-1.063853131	0.247938256	-4.290798638	1.78E-05	0.001154496
ENSG00000176788.7	BASP1	74.16471932	-1.063253549	0.495647207	-2.145182164	0.031938285	0.185566342
ENSG00000165949.8	IFI27	4140.749814	-1.062371731	0.175673298	-6.047428621	1.47E-09	5.42E-07
ENSG00000121152.5	NCAPH	644.4417497	-1.060553009	0.221418676	-4.789808282	1.67E-06	0.000183814
ENSG00000164687.6	FABP5	800.1192059	-1.058809028	0.215124348	-4.92184655	8.57E-07	0.000111198
ENSG00000256663.1	RP11-424C20.2	116.9456763	-1.058004836	0.430260458	-2.458986914	0.01393297	0.113729203
ENSG00000120694.15	HSPH1	4508.592252	-1.04640164	0.154090231	-6.790836998	1.11E-11	5.84E-09
ENSG00000154146.8	NRGN	207.7790666	-1.039566029	0.32490158	-3.199633656	0.001376024	0.026548206
ENSG00000013810.14	TACC3	2718.640702	-1.039407716	0.181330263	-5.732124904	9.92E-09	2.65E-06
ENSG00000164105.3	SAP30	269.5905448	-1.037609651	0.285956276	-3.628560506	0.000285006	0.009216941
ENSG00000112118.13	MCM3	3021.654467	-1.037151231	0.22167736	-4.678652028	2.89E-06	0.000278486
ENSG00000100711.9	ZFYVE21	646.2977431	-1.033671395	0.209986158	-4.922569215	8.54E-07	0.000111198
ENSG00000169689.10	STRA13	960.5261848	-1.031617992	0.223534113	-4.615036062	3.93E-06	0.000352147
ENSG00000186193.7	SAPCD2	1447.592885	-1.031259549	0.210771276	-4.8927898	9.94E-07	0.000123087
ENSG00000126107.10	HECTD3	1449.859748	-1.030469291	0.182650529	-5.641753665	1.68E-08	4.41E-06
ENSG00000106031.6	HOXA13	73.00045758	-1.030463504	0.449588303	-2.292015823	0.02190473	0.149260701
ENSG00000184661.9	CDCA2	899.7722363	-1.02349582	0.199032899	-5.14234494	2.71E-07	4.62E-05
ENSG00000213753.6	RPL23AP79	648.0675945	-1.023352203	0.198354437	-5.15921005	2.48E-07	4.28E-05
ENSG00000087087.14	SRRT	2946.647484	-1.022995363	0.202483697	-5.052235703	4.37E-07	6.52E-05
ENSG00000267321.1	RP11-1094M14.11	103.8686658	-1.021709424	0.363471931	-2.81097201	0.004939208	0.060765201
ENSG00000180447.5	GAS1	80.41497154	-1.015129505	0.419049747	-2.422455838	0.015415999	0.120108979
ENSG00000236824.1	BCYRN1	132.462108	-1.006334463	0.343004835	-2.933878358	0.003347554	0.04809107
ENSG00000124762.9	CDKN1A	15681.93822	-1.004822208	0.188257712	-5.337482319	9.42E-08	2.07E-05
ENSG00000127824.9	TUBA4A	2101.085491	-1.001929692	0.193590395	-5.175513445	2.27E-07	3.97E-05
ENSG00000087586.13	AURKA	1873.019123	-0.999838693	0.165576821	-6.038518476	1.56E-09	5.57E-07
ENSG00000197744.5	PTMAP2	73.57891683	-0.999782565	0.411069026	-2.432152511	0.015009386	0.118089443
ENSG00000160326.9	SLC2A6	328.7689591	-0.997462279	0.245234531	-4.067381024	4.75E-05	0.002443427
ENSG00000161547.10	SRSF2	2080.536899	-0.995787474	0.209367466	-4.756171013	1.97E-06	0.000206694
ENSG00000171119.2	NRTN	90.0220469	-0.995109871	0.376501705	-2.643042134	0.008216481	0.083623983
ENSG00000127564.12	PKMYT1	679.3850258	-0.991954481	0.24603339	-4.031788044	5.54E-05	0.002692384
ENSG00000099901.12	RANBP1	3043.083934	-0.990417523	0.216549752	-4.573625751	4.79E-06	0.000415818
ENSG00000123416.11	TUBA1B	8206.418937	-0.988512227	0.202367406	-4.884740311	1.04E-06	0.000125549
ENSG00000099783.7	HNRNPM	5284.263251	-0.9842372	0.495261541	-1.987307953	0.046888281	0.231954776
ENSG00000165724.5	ZMYND19	766.5082779	-0.983849209	0.225144789	-4.369851128	1.24E-05	0.000872818
ENSG00000258429.1	PDF	190.4629538	-0.981607771	0.380060964	-2.582763988	0.009801235	0.092696537
ENSG00000109084.9	TMEM97	949.0632537	-0.977954581	0.221772335	-4.409723073	1.04E-05	0.000783114
ENSG00000160214.8	RRP1	1033.775905	-0.975953672	0.219725373	-4.441697642	8.93E-06	0.000706699
ENSG00000269416.1	CTB-175P5.4	89.79116245	-0.972999012	0.411318836	-2.365559089	0.01800287	0.13267375
ENSG00000132522.11	GPS2	88.06921015	-0.968436172	0.417860219	-2.317607968	0.020470637	0.142895747
ENSG00000152253.4	SPC25	304.7033039	-0.968027905	0.273941589	-3.53370187	0.000409783	0.012158682
ENSG00000148229.8	POLE3	1107.901398	-0.966243128	0.190170904	-5.080919895	3.76E-07	5.81E-05
ENSG00000214182.5	PTMAP5	70.07604904	-0.964877193	0.416823637	-2.314833196	0.020622062	0.143658245
ENSG00000100479.8	POLE2	188.202533	-0.963451689	0.300137331	-3.210036175	0.001327183	0.025895274
ENSG00000131944.5	C19orf40	115.115782	-0.962942351	0.342920977	-2.808059043	0.004984109	0.061041886
ENSG00000166508.13	MCM7	4643.306011	-0.95991009	0.221069157	-4.342125803	1.41E-05	0.000970599
ENSG00000187514.10	PTMA	31801.61322	-0.959727777	0.165248768	-5.807775675	6.33E-09	1.76E-06
ENSG00000126453.5	BCL2L12	1004.363555	-0.959445131	0.19925483	-4.815166249	1.47E-06	0.00016975
ENSG00000116649.5	SRM	1261.004596	-0.954654588	0.235404189	-4.05538488	5.01E-05	0.00253367
ENSG00000114867.15	EIF4G1	13338.3751	-0.954138552	0.161542175	-5.906436198	3.50E-09	1.04E-06
ENSG00000179431.5	FJX1	276.2568856	-0.952379679	0.285536011	-3.335410045	0.000851737	0.019727563
ENSG00000184216.7	IRAK1	4336.600124	-0.949873967	0.184958688	-5.135600693	2.81E-07	4.73E-05
ENSG00000180834.3	MAP6D1	115.1514361	-0.948098697	0.342504798	-2.768132598	0.005637851	0.06556951
ENSG00000162063.8	CCNF	1197.012422	-0.948066252	0.189708413	-4.997491864	5.81E-07	8.24E-05
ENSG00000176912.3	C18orf56	91.17444435	-0.947977207	0.375451973	-2.524896057	0.011573251	0.102414627
ENSG00000072274.8	TFRC	7449.296486	-0.947315912	0.180004591	-5.262731957	1.42E-07	2.80E-05
ENSG00000231412.2	CTC-490G23.2	64.11560466	-0.946889193	0.434912408	-2.177195166	0.029466009	0.177486764
ENSG00000013306.11	SLC25A39	3281.054948	-0.945408892	0.177798732	-5.317298278	1.05E-07	2.28E-05
ENSG00000175279.17	APITD1	186.5783885	-0.944284904	0.297983942	-3.16891205	0.001530107	0.028467931
ENSG00000148835.9	TAF5	298.1391705	-0.941532138	0.239847483	-3.925545206	8.65E-05	0.003765176
ENSG00000161888.7	SPC24	448.0374438	-0.940424105	0.258879426	-3.632672246	0.000280501	0.009139105
ENSG00000136653.15	RASSF5	170.4224482	-0.934682599	0.302673912	-3.088084437	0.002014512	0.034166429
ENSG00000119705.5	SLIRP	801.1010943	-0.933245041	0.220368014	-4.234938742	2.29E-05	0.001421687
ENSG00000112312.5	GMNN	739.385104	-0.93249131	0.212939171	-4.379144088	1.19E-05	0.000853667
ENSG00000085999.7	RAD54L	490.9776677	-0.92609209	0.229534156	-4.034659187	5.47E-05	0.002679914
ENSG00000160818.12	GPATCH4	1172.314052	-0.925540615	0.228884651	-4.043698915	5.26E-05	0.00260566
ENSG00000075702.12	WDR62	644.716488	-0.923146646	0.231235644	-3.992233335	6.55E-05	0.003011544
ENSG00000116396.9	KCNC4	132.8452336	-0.921972048	0.349595719	-2.637252113	0.008358069	0.084505225
ENSG00000101003.8	GINS1	853.5339402	-0.921918884	0.189046467	-4.876678725	1.08E-06	0.000128887
ENSG00000164530.9	PI16	116.0403098	-0.920452498	0.36151723	-2.546081961	0.010893961	0.098712475
ENSG00000160298.13	C21orf58	211.6175328	-0.917122397	0.330432628	-2.775520092	0.005511349	0.064595908
ENSG00000075218.14	GTSE1	969.7220753	-0.915419988	0.195418545	-4.684406947	2.81E-06	0.000274264
ENSG00000175643.7	RMI2	596.6423319	-0.912659883	0.221630659	-4.117931556	3.82E-05	0.002072186
ENSG00000165388.8	ZNF488	147.42672	-0.91101709	0.325307342	-2.800481185	0.005102648	0.061674928
ENSG00000224877.3	C17orf89	414.5132449	-0.910760399	0.318432958	-2.860132333	0.004234643	0.055813748
ENSG00000085978.17	ATG16L1	1259.29682	-0.909510346	0.199064487	-4.568923164	4.90E-06	0.000422565
ENSG00000167900.7	TK1	2282.131318	-0.908661755	0.207198183	-4.385471646	1.16E-05	0.000833964
ENSG00000106588.6	PSMA2	79.6186905	-0.90830769	0.417120825	-2.177564954	0.029438441	0.177399172
ENSG00000119969.10	HELLS	1236.992321	-0.907979672	0.214498518	-4.233034706	2.31E-05	0.001427264
ENSG00000197451.6	HNRNPAB	6201.203052	-0.906683727	0.209997097	-4.31760124	1.58E-05	0.001058217
ENSG00000168268.6	NT5DC2	1431.85916	-0.906348773	0.226168232	-4.007409728	6.14E-05	0.002892898
ENSG00000108179.9	PPIF	1550.731416	-0.90483117	0.21059525	-4.296541207	1.73E-05	0.001135901
ENSG00000184207.8	PGP	800.1635541	-0.901280097	0.226355716	-3.981697975	6.84E-05	0.003111746
ENSG00000235423.4	RP11-282O18.3	59.73444086	-0.899773739	0.450740628	-1.996211752	0.045910879	0.22929261
ENSG00000167272.6	POP5	553.0030603	-0.898990961	0.225258443	-3.990931248	6.58E-05	0.003017932
ENSG00000162073.9	PAQR4	575.5875786	-0.898737237	0.227149869	-3.956582682	7.60E-05	0.003402003
ENSG00000168393.8	DTYMK	1028.171308	-0.896916041	0.208557931	-4.300560706	1.70E-05	0.001126321
ENSG00000163283.6	ALPP	161.548077	-0.896077445	0.300305577	-2.983885462	0.002846133	0.043218911
ENSG00000101057.11	MYBL2	3002.822	-0.895786888	0.203874862	-4.39380746	1.11E-05	0.000824412
ENSG00000090273.9	NUDC	3272.829137	-0.89479912	0.182486068	-4.903383201	9.42E-07	0.000118788
ENSG00000146094.9	DOK3	106.215074	-0.894024967	0.38228353	-2.338643693	0.019353882	0.138072558
ENSG00000114648.7	KLHL18	687.5629666	-0.893955555	0.192929917	-4.633576621	3.59E-06	0.000326313
ENSG00000104524.9	PYCRL	401.6662815	-0.893894899	0.283420848	-3.153948993	0.001610772	0.029366946
ENSG00000179409.6	GEMIN4	1096.475706	-0.892882097	0.211870717	-4.214277975	2.51E-05	0.00151704
ENSG00000160182.2	TFF1	588.2030072	-0.892742525	0.285572074	-3.126154854	0.001771083	0.031325162
ENSG00000132646.6	PCNA	2753.560014	-0.891572627	0.202243022	-4.408422188	1.04E-05	0.000783479
ENSG00000089685.10	BIRC5	912.5955762	-0.889588304	0.196963078	-4.516523161	6.29E-06	0.000515789
ENSG00000126787.8	DLGAP5	1403.774414	-0.889490862	0.182138686	-4.88359108	1.04E-06	0.000125549
ENSG00000078900.10	TP73	248.8327496	-0.888739126	0.278911842	-3.186451751	0.001440295	0.027434096
ENSG00000085840.8	ORC1	511.2819196	-0.88842657	0.230471599	-3.854820185	0.000115815	0.004710349
ENSG00000186603.4	HPDL	224.5671765	-0.886961822	0.347434246	-2.55289118	0.010683287	0.098174102
ENSG00000061337.11	LZTS1	96.08301111	-0.886048897	0.390477142	-2.269144084	0.023259565	0.154673838
ENSG00000185347.13	C14orf80	451.9623873	-0.885158238	0.267732922	-3.306123998	0.000945962	0.020645927
ENSG00000197299.6	BLM	473.3059286	-0.883745825	0.248535315	-3.555815903	0.000376808	0.011403881
ENSG00000160957.8	RECQL4	2005.775558	-0.883617364	0.21176358	-4.172659743	3.01E-05	0.001710612
ENSG00000122378.9	FAM213A	113.9739866	-0.882828684	0.347262559	-2.542251277	0.011014096	0.099404224
ENSG00000109255.7	NMU	459.0422931	-0.882482626	0.245159057	-3.599632972	0.000318667	0.00993117
ENSG00000176087.10	SLC35A4	1560.554288	-0.878846082	0.189147204	-4.646360418	3.38E-06	0.000315142
ENSG00000170860.3	LSM3	1311.963297	-0.87883745	0.178071705	-4.935300926	8.00E-07	0.000105815
ENSG00000260260.1	RP11-304L19.5	346.5437653	-0.87818172	0.257354152	-3.412347196	0.00064406	0.016456766
ENSG00000113368.7	LMNB1	2251.074405	-0.877851145	0.187777587	-4.674951677	2.94E-06	0.000278486
ENSG00000166803.6	KIAA0101	977.3713543	-0.874616606	0.211350575	-4.138226768	3.50E-05	0.001945573
ENSG00000141499.12	WRAP53	875.7094295	-0.874320187	0.198138678	-4.41266791	1.02E-05	0.000781215
ENSG00000141858.7	SAMD1	859.113477	-0.873558774	0.216219132	-4.040154846	5.34E-05	0.002635766
ENSG00000169403.7	PTAFR	107.5599	-0.873224125	0.347416942	-2.513475938	0.011954793	0.104433823
ENSG00000101412.9	E2F1	636.9572357	-0.873204397	0.227960186	-3.83051274	0.000127877	0.005092252
ENSG00000105447.8	GRWD1	1084.257653	-0.872809368	0.217671818	-4.009749063	6.08E-05	0.002874333
ENSG00000136699.15	SMPD4	3298.325261	-0.868779532	0.177640362	-4.890665161	1.00E-06	0.000123302
ENSG00000137965.6	IFI44	350.1794675	-0.866155236	0.291081116	-2.975649018	0.002923693	0.044025951
ENSG00000166851.10	PLK1	971.7531744	-0.864420533	0.203704771	-4.243496742	2.20E-05	0.001387521
ENSG00000112081.12	SRSF3	5830.229574	-0.863701937	0.191225567	-4.516665583	6.28E-06	0.000515789
ENSG00000081870.7	HSPB11	1710.301224	-0.86239502	0.170483502	-5.058524789	4.23E-07	6.47E-05
ENSG00000224051.2	GLTPD1	533.7985717	-0.862393827	0.238229799	-3.620008207	0.000294594	0.009395951
ENSG00000033011.7	ALG1	442.6114079	-0.861343958	0.284258653	-3.030141562	0.002444391	0.038890128
ENSG00000108370.11	RGS9	312.1855134	-0.860629517	0.28518881	-3.017753457	0.00254656	0.040001844
ENSG00000134057.10	CCNB1	3650.793848	-0.860359023	0.168970365	-5.091774663	3.55E-07	5.55E-05
ENSG00000172336.4	POP7	603.0249471	-0.860085844	0.231375411	-3.717274193	0.000201384	0.007068677
ENSG00000170515.9	PA2G4	3029.408279	-0.85663845	0.198624177	-4.312860916	1.61E-05	0.001075871
ENSG00000272452.1	RP11-391M1.4	166.6456803	-0.855856355	0.33764824	-2.534757339	0.011252524	0.100688653
ENSG00000177675.4	CD163L1	113.3756236	-0.85474355	0.341465238	-2.503164171	0.012308843	0.106324278
ENSG00000117877.6	CD3EAP	122.1611873	-0.854684703	0.37296445	-2.291598311	0.021928833	0.149260701
ENSG00000185885.11	IFITM1	124.4525743	-0.853465127	0.35191327	-2.425214393	0.015299349	0.119473526
ENSG00000145220.9	LYAR	1534.745332	-0.852166029	0.183527892	-4.643250775	3.43E-06	0.000317749
ENSG00000197858.6	GPAA1	1663.828526	-0.851991787	0.209812022	-4.060738643	4.89E-05	0.002485859
ENSG00000137267.5	TUBB2A	1414.49025	-0.850570049	0.219168756	-3.880890992	0.000104074	0.004347823
ENSG00000104147.4	OIP5	249.7158857	-0.850158224	0.295627432	-2.87577583	0.004030358	0.054384612
ENSG00000099940.7	SNAP29	668.2572028	-0.849991591	0.193699376	-4.388199944	1.14E-05	0.000827953
ENSG00000178718.5	RPP25	332.4170425	-0.849239546	0.262688719	-3.232874067	0.001225516	0.024580705
ENSG00000125912.6	NCLN	3016.623567	-0.847948023	0.17921269	-4.731517752	2.23E-06	0.00022539
ENSG00000145194.13	ECE2	248.0675366	-0.846717604	0.28813211	-2.938643686	0.003296518	0.047659534
ENSG00000136875.8	PRPF4	1417.538664	-0.845862176	0.177032414	-4.778007357	1.77E-06	0.000189852
ENSG00000146410.7	MTFR2	209.3268522	-0.84473763	0.296125713	-2.852631811	0.004335883	0.056529379
ENSG00000100591.3	AHSA1	2308.968868	-0.841565267	0.175220149	-4.802902348	1.56E-06	0.000177481
ENSG00000268879.1	IGFL1P1	113.9450264	-0.839940767	0.404820765	-2.074846056	0.038000805	0.205972655
ENSG00000145604.11	SKP2	1169.941043	-0.838868742	0.199642335	-4.201858006	2.65E-05	0.001567566
ENSG00000177679.14	SRRM3	313.0663748	-0.836599409	0.23869579	-3.504877111	0.000456818	0.01307018
ENSG00000164167.5	LSM6	270.9181305	-0.836093802	0.285365301	-2.929907031	0.003390634	0.048302352
ENSG00000075336.7	TIMM21	608.0079761	-0.835768661	0.221332171	-3.776083049	0.000159314	0.005911978
ENSG00000179958.4	DCTPP1	979.7081608	-0.835613591	0.212851623	-3.925803229	8.64E-05	0.003765176
ENSG00000160446.14	ZDHHC12	680.7896266	-0.835283325	0.208227512	-4.011397514	6.04E-05	0.002869582
ENSG00000182481.4	KPNA2	6262.737307	-0.834906239	0.159726465	-5.227100205	1.72E-07	3.25E-05
ENSG00000171320.10	ESCO2	379.7962399	-0.832995302	0.270359249	-3.081068261	0.002062594	0.034471078
ENSG00000138092.6	CENPO	463.484262	-0.832949418	0.232447241	-3.583391293	0.000339162	0.010426742
ENSG00000213638.4	ADAT3	186.1589264	-0.831254973	0.321138489	-2.588462617	0.009640541	0.091750195
ENSG00000136819.10	C9orf78	1145.410218	-0.830213411	0.177537554	-4.676269287	2.92E-06	0.000278486
ENSG00000130204.8	TOMM40	2123.987467	-0.829865362	0.21604154	-3.841230537	0.000122419	0.004903604
ENSG00000187730.6	GABRD	113.6101405	-0.82960854	0.362146032	-2.290812179	0.021974279	0.149260701
ENSG00000174307.5	PHLDA3	1295.352203	-0.827921616	0.193022024	-4.289259832	1.79E-05	0.001154496
ENSG00000161509.9	GRIN2C	103.2121628	-0.827158577	0.366022753	-2.259855626	0.023830213	0.156557485
ENSG00000055118.10	KCNH2	95.17588469	-0.826031279	0.401157587	-2.059119174	0.039482823	0.210869244
ENSG00000172009.10	THOP1	1823.137312	-0.822206701	0.2064949	-3.981728847	6.84E-05	0.003111746
ENSG00000185215.4	TNFAIP2	137.3117461	-0.82183997	0.330814692	-2.484291024	0.012980967	0.109749779
ENSG00000183763.4	TRAIP	283.0339293	-0.820380659	0.251773287	-3.258410254	0.001120383	0.023192469
ENSG00000168528.7	SERINC2	2235.376319	-0.818596894	0.20317309	-4.029061588	5.60E-05	0.002714104
ENSG00000168439.12	STIP1	7207.80674	-0.818592447	0.156777421	-5.221366972	1.78E-07	3.27E-05
ENSG00000166289.5	PLEKHF1	168.2388778	-0.81741852	0.311974007	-2.620149439	0.008789124	0.086675658
ENSG00000171848.9	RRM2	5103.542449	-0.816634728	0.166377061	-4.908337262	9.19E-07	0.000116909
ENSG00000113722.12	CDX1	1462.956102	-0.815747916	0.178072989	-4.580975043	4.63E-06	0.000406648
ENSG00000184900.11	SUMO3	282.9834177	-0.814611392	0.257384872	-3.164954439	0.001551072	0.028584648
ENSG00000198176.8	TFDP1	3927.732008	-0.814299036	0.185440598	-4.391158384	1.13E-05	0.000825548
ENSG00000165490.8	C11orf82	319.3091221	-0.814243417	0.244751262	-3.3268201	0.000878431	0.019917552
ENSG00000176014.8	TUBB6	2519.07069	-0.813511617	0.169199443	-4.808004101	1.52E-06	0.000174466
ENSG00000125835.13	SNRPB	3533.900952	-0.811769941	0.179734106	-4.516504746	6.29E-06	0.000515789
ENSG00000007376.3	RPUSD1	908.2101002	-0.811281879	0.24405898	-3.324122227	0.000886973	0.020065925
ENSG00000239672.3	NME1	955.1242104	-0.810677853	0.236584776	-3.426585037	0.000611222	0.015977423
ENSG00000204264.4	PSMB8	111.759782	-0.810554967	0.380809613	-2.12850448	0.033295279	0.18956873
ENSG00000175756.9	AURKAIP1	2231.982093	-0.808207982	0.193224113	-4.182749093	2.88E-05	0.00166201
ENSG00000254429.1	CTD-2562J17.7	238.8743609	-0.803216159	0.26816898	-2.995186689	0.002742769	0.042112484
ENSG00000132002.3	DNAJB1	2674.574365	-0.802711692	0.167359255	-4.796338809	1.62E-06	0.000180387
ENSG00000164086.8	DUSP7	591.3533391	-0.801895952	0.208674613	-3.84280551	0.000121636	0.004889458
ENSG00000198736.7	MSRB1	807.1811722	-0.801031977	0.207490793	-3.860566378	0.000113125	0.00464049
ENSG00000110104.7	CCDC86	983.8731992	-0.799845613	0.220250804	-3.631521874	0.000281755	0.009158039
ENSG00000004478.5	FKBP4	3188.720111	-0.797658794	0.189323065	-4.213215083	2.52E-05	0.001517139
ENSG00000161692.13	DBF4B	482.1433592	-0.796493318	0.220013834	-3.620196535	0.000294379	0.009395951
ENSG00000161570.4	CCL5	236.065863	-0.796286274	0.258652432	-3.078595731	0.002079787	0.034606248
ENSG00000123136.10	DDX39A	1683.887057	-0.795988313	0.203807211	-3.905594461	9.40E-05	0.004010709
ENSG00000130635.11	COL5A1	246.8043594	-0.795876339	0.276782167	-2.875461044	0.004034379	0.054384612
ENSG00000108679.8	LGALS3BP	10756.19235	-0.794930991	0.155958241	-5.097075892	3.45E-07	5.46E-05
ENSG00000101220.13	C20orf27	1526.58739	-0.793892716	0.209387113	-3.791507063	0.000149736	0.005666175
ENSG00000100526.15	CDKN3	890.4913072	-0.793519866	0.183080075	-4.334277583	1.46E-05	0.000995818
ENSG00000196188.6	CTSE	3045.820506	-0.793371854	0.159827791	-4.963916793	6.91E-07	9.41E-05
ENSG00000169684.9	CHRNA5	145.4188397	-0.792183842	0.354206889	-2.236500383	0.025319012	0.162039299
ENSG00000143321.14	HDGF	8738.693118	-0.790726708	0.166512277	-4.748759196	2.05E-06	0.000212777
ENSG00000054598.5	FOXC1	601.0716822	-0.79031093	0.206472837	-3.827675066	0.000129359	0.005121353
ENSG00000187741.10	FANCA	597.4802772	-0.790083269	0.214485211	-3.683625851	0.00022994	0.007868212
ENSG00000140365.11	COMMD4	850.2035595	-0.788740134	0.231762275	-3.403229164	0.000665944	0.016826514
ENSG00000025039.10	RRAGD	187.7237868	-0.78686908	0.295606945	-2.661876162	0.007770646	0.080970489
ENSG00000074219.9	TEAD2	488.5853979	-0.786187233	0.222569584	-3.532321085	0.000411929	0.012169326
ENSG00000109072.9	VTN	5732.146124	-0.783333482	0.18939358	-4.136008629	3.53E-05	0.00195648
ENSG00000168389.13	MFSD2A	226.6948933	-0.782761585	0.276339814	-2.832605169	0.004617038	0.05868897
ENSG00000135617.3	PRADC1	280.5473702	-0.782573088	0.26780041	-2.922225125	0.003475402	0.049099071
ENSG00000186283.9	TOR3A	794.843236	-0.78227353	0.195630844	-3.998722872	6.37E-05	0.00295124
ENSG00000089127.8	OAS1	660.7082857	-0.781977177	0.195678713	-3.996230174	6.44E-05	0.002971212
ENSG00000145050.11	MANF	2063.319004	-0.780887472	0.1799739	-4.33889288	1.43E-05	0.000980036
ENSG00000115350.7	POLE4	219.9025212	-0.779854623	0.294667072	-2.646561821	0.008131464	0.083139947
ENSG00000117399.9	CDC20	4942.429293	-0.77941549	0.169142424	-4.608042564	4.06E-06	0.000361818
ENSG00000088986.6	DYNLL1	3151.58319	-0.778116027	0.175965796	-4.421973155	9.78E-06	0.000752535
ENSG00000160753.11	RUSC1	883.0147772	-0.778110926	0.202492667	-3.84266225	0.000121707	0.004889458
ENSG00000130560.4	UBAC1	907.2880956	-0.778093573	0.200814193	-3.87469411	0.000106759	0.004432765
ENSG00000163170.7	BOLA3	349.2788901	-0.777570738	0.244853651	-3.175655072	0.001494986	0.027928962
ENSG00000172809.8	RPL38	5536.183283	-0.774758562	0.165100923	-4.692636176	2.70E-06	0.000266169
ENSG00000156374.10	PCGF6	194.3491975	-0.773109179	0.280220969	-2.75892693	0.00579915	0.066965237
ENSG00000041357.11	PSMA4	4756.368539	-0.773106018	0.160517981	-4.816320344	1.46E-06	0.00016975
ENSG00000048162.15	NOP16	589.1691165	-0.772275706	0.230186639	-3.354997969	0.000793656	0.019063133
ENSG00000100142.10	POLR2F	987.5525299	-0.771838942	0.193867125	-3.981278121	6.85E-05	0.003111746
ENSG00000185090.10	MANEAL	391.140021	-0.771466828	0.250141167	-3.084125804	0.002041512	0.034370536
ENSG00000014138.4	POLA2	702.1980221	-0.77044456	0.224006207	-3.439389337	0.000583028	0.015559048
ENSG00000166997.3	CNPY4	192.4998236	-0.768879627	0.297278611	-2.586394037	0.009698599	0.092164952
ENSG00000115946.3	PNO1	588.6792417	-0.767514824	0.207384769	-3.700921855	0.000214818	0.007449069
ENSG00000110172.7	CHORDC1	1269.850503	-0.766823886	0.172303025	-4.450437734	8.57E-06	0.000686521
ENSG00000169683.3	LRRC45	625.4897725	-0.764471361	0.267646036	-2.856277539	0.004286403	0.05623942
ENSG00000100234.11	TIMP3	1564.321388	-0.764259397	0.19494985	-3.920287171	8.84E-05	0.003823848
ENSG00000135045.6	C9orf40	338.2574879	-0.756483092	0.244026086	-3.100009119	0.001935147	0.033183651
ENSG00000172731.9	LRRC20	785.1221681	-0.75600784	0.202192854	-3.739043325	0.000184722	0.006673017
ENSG00000175048.12	ZDHHC14	268.6457561	-0.755853316	0.278278895	-2.716171907	0.006604162	0.072881909
ENSG00000160392.9	C19orf47	287.0908694	-0.755713252	0.281494781	-2.684643917	0.007260712	0.077373734
ENSG00000111328.2	CDK2AP1	830.4098908	-0.754454451	0.217655067	-3.466284805	0.000527704	0.014548179
ENSG00000188807.8	TMEM201	362.7064132	-0.753716317	0.276676287	-2.724181123	0.006446114	0.071840943
ENSG00000111206.8	FOXM1	1729.926017	-0.7536571	0.197268505	-3.82046339	0.000133201	0.005197899
ENSG00000129354.7	AP1M2	308.13862	-0.753464388	0.248496975	-3.032086756	0.002428694	0.038789986
ENSG00000129810.10	SGOL1	346.2217653	-0.752618458	0.235484822	-3.196038072	0.001393287	0.0268011
ENSG00000106268.11	NUDT1	391.5381846	-0.752517176	0.245302198	-3.067714765	0.002157024	0.035607891
ENSG00000237649.3	KIFC1	1098.392804	-0.752432795	0.197722537	-3.805498392	0.000141519	0.005444481
ENSG00000147955.12	SIGMAR1	1930.050546	-0.752350914	0.193387126	-3.890387786	0.000100084	0.004206932
ENSG00000183741.7	CBX6	2786.326278	-0.752164162	0.158443774	-4.747199224	2.06E-06	0.0002128
ENSG00000089060.7	SLC8B1	753.8628356	-0.751677698	0.192096416	-3.91302302	9.11E-05	0.003903593
ENSG00000108344.10	PSMD3	4068.28702	-0.751440654	0.16834606	-4.463666428	8.06E-06	0.000649271
ENSG00000135698.5	MPHOSPH6	861.9443692	-0.751078662	0.188883052	-3.976421664	7.00E-05	0.003165401
ENSG00000178999.8	AURKB	1094.745024	-0.750544306	0.210556455	-3.56457515	0.000364446	0.011078996
ENSG00000150779.7	TIMM8B	589.1343998	-0.750222934	0.231462721	-3.241225756	0.001190169	0.024048828
ENSG00000121316.6	PLBD1	120.2235726	-0.749808875	0.336838611	-2.226018192	0.026012963	0.16493042
ENSG00000111445.9	RFC5	904.144822	-0.748918014	0.194286285	-3.854713755	0.000115865	0.004710349
ENSG00000233461.1	RP11-295G20.2	138.6041223	-0.748280599	0.321735265	-2.325764936	0.020031094	0.141348949
ENSG00000137094.10	DNAJB5	273.6466636	-0.747956965	0.266653665	-2.804975379	0.005032042	0.061298197
ENSG00000093000.14	NUP50	10622.00843	-0.746928564	0.223728379	-3.338550827	0.000842166	0.019673176
ENSG00000105173.9	CCNE1	385.7507414	-0.746527107	0.22544186	-3.311395256	0.00092832	0.020440614
ENSG00000165501.12	LRR1	352.8717115	-0.745973661	0.281946455	-2.645799041	0.008149822	0.083202715
ENSG00000168077.9	SCARA3	879.7879904	-0.745947099	0.193951156	-3.846056464	0.000120034	0.004865311
ENSG00000198937.8	CCDC167	628.9666498	-0.74547468	0.212446333	-3.509002334	0.000449791	0.012950746
ENSG00000100139.9	MICALL1	1241.782211	-0.745109403	0.186200002	-4.001661614	6.29E-05	0.002943726
ENSG00000170727.7	BOP1	279.2664091	-0.744315634	0.349507749	-2.129611248	0.033203722	0.189462377
ENSG00000152284.4	TCF7L1	122.7142169	-0.744043934	0.340110513	-2.187653441	0.028694856	0.174671463
ENSG00000132507.13	EIF5A	12686.55951	-0.740754604	0.192951011	-3.83908123	0.000123496	0.004932218
ENSG00000172428.6	MYEOV2	542.342894	-0.740575046	0.23879128	-3.10134878	0.001926412	0.033183651
ENSG00000173456.4	RNF26	2000.238502	-0.740256506	0.172174314	-4.299459598	1.71E-05	0.001126463
ENSG00000075131.5	TIPIN	312.5499288	-0.740086797	0.272161118	-2.719296581	0.006542092	0.072527623
ENSG00000145354.5	CISD2	567.5950506	-0.739846694	0.202193822	-3.659096441	0.000253106	0.00845438
ENSG00000147383.6	NSDHL	539.9538082	-0.738642171	0.214781841	-3.439034543	0.000583793	0.015559048
ENSG00000053372.4	MRTO4	1235.596399	-0.738190036	0.211271866	-3.494029046	0.000475789	0.013471463
ENSG00000132963.7	POMP	4748.272176	-0.735914982	0.153761173	-4.7860911	1.70E-06	0.000183814
ENSG00000197457.5	STMN3	504.0126465	-0.735272855	0.206818395	-3.555161785	0.000377747	0.011406942
ENSG00000160949.12	TONSL	872.5810313	-0.734665045	0.220679778	-3.329099991	0.000871271	0.019917552
ENSG00000134375.6	TIMM17A	1985.474981	-0.734075096	0.167264904	-4.388697691	1.14E-05	0.000827953
ENSG00000160256.8	FAM207A	442.5323189	-0.734012425	0.260236596	-2.820558042	0.00479402	0.059679852
ENSG00000174173.6	TRMT10C	1007.028304	-0.733655858	0.193080217	-3.799746392	0.000144844	0.00551015
ENSG00000187456.9	RDM1	185.4960039	-0.733608784	0.302307023	-2.426701098	0.015236803	0.119190135
ENSG00000119630.9	PGF	548.542288	-0.732370281	0.234445614	-3.123838692	0.001785083	0.031531834
ENSG00000135636.9	DYSF	228.9959004	-0.731795032	0.318845186	-2.295142172	0.021724978	0.148520577
ENSG00000158874.7	APOA2	987.4505724	-0.731547879	0.179368657	-4.078459929	4.53E-05	0.002365585
ENSG00000142089.11	IFITM3	1522.148474	-0.730372522	0.172396335	-4.236589602	2.27E-05	0.001421687
ENSG00000248593.3	DSTNP2	166.055294	-0.727525321	0.293889816	-2.475503675	0.013304839	0.110872324
ENSG00000182628.8	SKA2	687.1023154	-0.727339986	0.194457438	-3.740355702	0.00018376	0.006655925
ENSG00000131398.9	KCNC3	121.8014596	-0.726583635	0.335370281	-2.166511694	0.030272107	0.180506054
ENSG00000139343.6	SNRPF	1034.650724	-0.725990935	0.208018371	-3.490032794	0.000482961	0.013589772
ENSG00000178531.4	CTXN1	584.3714033	-0.72588253	0.247964996	-2.927358864	0.003418542	0.048528998
ENSG00000111181.8	SLC6A12	774.7743647	-0.7241436	0.2485211	-2.913811342	0.003570456	0.050129333
ENSG00000171960.6	PPIH	465.6760943	-0.72379552	0.231301782	-3.129225867	0.001752675	0.031080318
ENSG00000132768.9	DPH2	803.5341596	-0.723685064	0.219025926	-3.304106854	0.000952795	0.020761786
ENSG00000185896.9	LAMP1	7748.435308	-0.722724844	0.1557761	-4.639510435	3.49E-06	0.000320952
ENSG00000262814.2	MRPL12	491.0628642	-0.7214731	0.227855891	-3.166357024	0.001543612	0.028563115
ENSG00000143942.4	CHAC2	181.482908	-0.721343544	0.343850215	-2.097842351	0.035919074	0.198773615
ENSG00000178896.6	EXOSC4	509.1668374	-0.720967122	0.279403634	-2.580378473	0.009869209	0.092836258
ENSG00000205937.7	RNPS1	3145.468177	-0.720307867	0.17428071	-4.133032664	3.58E-05	0.001966012
ENSG00000101084.12	C20orf24	848.0872191	-0.718789494	0.215488965	-3.335620901	0.000851091	0.019727563
ENSG00000171793.9	CTPS1	858.8350316	-0.716793486	0.219334383	-3.268039759	0.001082952	0.022725295
ENSG00000138385.11	SSB	3888.522319	-0.716352879	0.16703228	-4.288709231	1.80E-05	0.001154496
ENSG00000198841.3	KTI12	217.5202381	-0.715722963	0.273134015	-2.620409486	0.008782424	0.086672343
ENSG00000168275.10	COA6	466.8544826	-0.71551382	0.216218461	-3.309217053	0.000935573	0.020484832
ENSG00000189306.6	RRP7A	1205.154187	-0.714679452	0.209043452	-3.418808123	0.000628961	0.016253918
ENSG00000112578.5	BYSL	827.2907711	-0.714014727	0.212676465	-3.35728134	0.00078713	0.01896478
ENSG00000160193.7	WDR4	386.6863178	-0.711575342	0.251440646	-2.8299933	0.004654898	0.058823625
ENSG00000168040.4	FADD	473.0244505	-0.711430933	0.225984292	-3.148143288	0.001643111	0.029757357
ENSG00000051180.12	RAD51	392.0301045	-0.710104678	0.235420038	-3.016330656	0.002558541	0.040097547
ENSG00000167657.7	DAPK3	1443.885621	-0.709899014	0.200944818	-3.532805768	0.000411174	0.012169326
ENSG00000173638.14	SLC19A1	634.5162451	-0.709580973	0.274873567	-2.581481299	0.009837732	0.092836258
ENSG00000124767.6	GLO1	5561.025746	-0.709467277	0.153200024	-4.630986711	3.64E-06	0.000328233
ENSG00000149499.7	EML3	1412.934385	-0.709427175	0.198772345	-3.56904365	0.000358287	0.010916123
ENSG00000173868.7	PHOSPHO1	386.5837721	-0.708892112	0.249384938	-2.84256185	0.004475255	0.057810895
ENSG00000161970.8	RPL26	978.8430234	-0.708130495	0.190180423	-3.723466826	0.000196506	0.006985031
ENSG00000174744.9	BRMS1	1131.613786	-0.708045367	0.209807208	-3.374742806	0.000738847	0.018024103
ENSG00000174243.5	DDX23	2853.224797	-0.708001592	0.169110204	-4.186628447	2.83E-05	0.001640821
ENSG00000146670.5	CDCA5	1103.41901	-0.70725635	0.211521841	-3.343656368	0.000826821	0.019651785
ENSG00000214114.4	MYCBP	359.7636818	-0.707042505	0.229482399	-3.081031515	0.002062848	0.034471078
ENSG00000158246.7	FAM46B	416.0073181	-0.706608373	0.228047236	-3.098517597	0.001944914	0.033276114
ENSG00000128708.8	HAT1	1638.991457	-0.70649492	0.167560916	-4.216346737	2.48E-05	0.001516362
ENSG00000170325.10	PRDM10	413.3250963	-0.706361901	0.295501898	-2.390380248	0.016830937	0.127203402
ENSG00000145293.10	ENOPH1	1664.32331	-0.705269164	0.174806859	-4.034562306	5.47E-05	0.002679914
ENSG00000128626.7	MRPS12	867.2393999	-0.704976114	0.217245289	-3.245069746	0.001174219	0.023903861
ENSG00000147586.5	MRPS28	579.0143685	-0.703986234	0.199986133	-3.520175246	0.000431262	0.012523142
ENSG00000213246.2	SUPT4H1	1930.555782	-0.703426585	0.201009806	-3.499464021	0.000466195	0.013282642
ENSG00000011332.15	DPF1	154.5087297	-0.702077453	0.32308249	-2.173059437	0.029775844	0.178923405
ENSG00000134824.9	FADS2	148.7820203	-0.701276824	0.35592767	-1.970279032	0.0488064	0.237645464
ENSG00000176890.11	TYMS	914.3286684	-0.700603897	0.259057182	-2.704437269	0.006842019	0.074366682
ENSG00000131467.6	PSME3	2709.269943	-0.699863274	0.171061849	-4.0912879	4.29E-05	0.002255728
ENSG00000196843.11	ARID5A	129.4895831	-0.699846083	0.328470446	-2.130621161	0.033120365	0.189205641
ENSG00000184164.10	CRELD2	1265.437171	-0.698583402	0.204438207	-3.417088277	0.000632948	0.016285665
ENSG00000069482.6	GAL	1328.990991	-0.697366233	0.212968763	-3.27450009	0.001058491	0.022319824
ENSG00000131462.3	TUBG1	1344.285168	-0.69728703	0.173633948	-4.015845041	5.92E-05	0.002850518
ENSG00000104852.10	SNRNP70	6086.531011	-0.696965936	0.173765331	-4.010960817	6.05E-05	0.002869582
ENSG00000094804.5	CDC6	1281.880999	-0.696470816	0.216590831	-3.215606185	0.001301693	0.025618151
ENSG00000159055.3	MIS18A	552.0004393	-0.695944434	0.218307155	-3.187913987	0.001433032	0.02737231
ENSG00000232112.3	TMA7	1000.352431	-0.695816462	0.20415272	-3.40831346	0.000653658	0.016639557
ENSG00000135521.8	LTV1	1007.318149	-0.695394465	0.192416564	-3.614005209	0.000301503	0.009549231
ENSG00000114395.6	CYB561D2	384.7425505	-0.695251329	0.229305886	-3.031982044	0.002429537	0.038789986
ENSG00000135624.11	CCT7	12615.84473	-0.694974878	0.164492504	-4.224963822	2.39E-05	0.001466062
ENSG00000168101.10	NUDT16L1	522.095097	-0.694611677	0.230696722	-3.010929987	0.002604489	0.04067722
ENSG00000135763.5	URB2	436.2493255	-0.69395409	0.244314947	-2.84040784	0.004505589	0.057997747
ENSG00000132688.10	NES	1021.960149	-0.693090402	0.211816503	-3.272126541	0.001067418	0.022433895
ENSG00000109805.5	NCAPG	1528.130765	-0.69292941	0.219451672	-3.157549013	0.001591015	0.029123699
ENSG00000115255.6	REEP6	1206.928114	-0.692616514	0.18552478	-3.733283029	0.000189	0.006780632
ENSG00000120438.7	TCP1	6389.970735	-0.691927742	0.155685735	-4.444387542	8.81E-06	0.000701997
ENSG00000159720.7	ATP6V0D1	1477.678956	-0.691567451	0.178999273	-3.863520998	0.000111764	0.004612478
ENSG00000115163.10	CENPA	408.9090316	-0.691200447	0.241609893	-2.860811856	0.004225577	0.055813748
ENSG00000113312.6	TTC1	1324.576308	-0.690676658	0.172714607	-3.998947575	6.36E-05	0.00295124
ENSG00000182544.8	MFSD5	481.9416846	-0.690292655	0.238720735	-2.891632575	0.003832459	0.052668268
ENSG00000188010.8	MORN2	169.5411856	-0.690151556	0.293168292	-2.354113914	0.01856692	0.135076328
ENSG00000144647.5	POMGNT2	715.4554296	-0.689565132	0.200880473	-3.432713602	0.000597573	0.015711093
ENSG00000117395.6	EBNA1BP2	2338.13385	-0.688834817	0.205056428	-3.359245174	0.000781557	0.018905456
ENSG00000148331.7	ASB6	656.5782158	-0.688821151	0.200594193	-3.43390375	0.000594955	0.01567253
ENSG00000137825.6	ITPKA	240.3987359	-0.688406324	0.276888238	-2.486224507	0.012910649	0.109483267
ENSG00000108592.12	FTSJ3	2320.372538	-0.688019894	0.173245685	-3.971353715	7.15E-05	0.003222805
ENSG00000174276.5	ZNHIT2	260.2473261	-0.687865175	0.282452074	-2.435334126	0.014878044	0.117457668
ENSG00000197483.8	ZNF628	193.4628297	-0.687680897	0.279039606	-2.464456233	0.013722132	0.112933562
ENSG00000071539.9	TRIP13	835.6904921	-0.687168251	0.199780954	-3.439608418	0.000582556	0.015559048
ENSG00000130600.11	H19	112995.6764	-0.686277013	0.168903085	-4.063140788	4.84E-05	0.002478904
ENSG00000100387.8	RBX1	244.9864573	-0.685648674	0.274544449	-2.497404976	0.012510599	0.107050726
ENSG00000163636.6	PSMD6	2090.283572	-0.684363849	0.167868848	-4.076776946	4.57E-05	0.00237367
ENSG00000170836.7	PPM1D	327.3324575	-0.68428884	0.235119129	-2.910392038	0.003609757	0.05042182
ENSG00000189159.11	HN1	4499.667853	-0.684251101	0.170805697	-4.006020359	6.18E-05	0.002899923
ENSG00000135111.10	TBX3	2039.430448	-0.684235044	0.166379334	-4.112500186	3.91E-05	0.002106892
ENSG00000177602.4	GSG2	336.817073	-0.684208412	0.258023296	-2.651731152	0.008008028	0.082559674
ENSG00000119333.7	WDR34	2255.857713	-0.684078336	0.226653409	-3.018169197	0.002543069	0.039993133
ENSG00000163950.8	SLBP	2297.476533	-0.683541441	0.165380222	-4.133151061	3.58E-05	0.001966012
ENSG00000167136.6	ENDOG	327.0944344	-0.683453494	0.275579377	-2.480060378	0.013136014	0.110211074
ENSG00000140259.6	MFAP1	1798.019854	-0.682854103	0.168531181	-4.051796824	5.08E-05	0.002543672
ENSG00000131061.9	ZNF341	187.0696916	-0.682635153	0.322746683	-2.115080305	0.034423104	0.193402742
ENSG00000118855.14	MFSD1	811.2013377	-0.682113131	0.201014754	-3.393348593	0.000690437	0.017182488
ENSG00000109016.13	DHRS7B	394.9358285	-0.682109773	0.239953613	-2.842673477	0.004473688	0.057810895
ENSG00000163535.13	SGOL2	780.5652329	-0.680872651	0.198222485	-3.434891098	0.000592792	0.015645803
ENSG00000108829.9	LRRC59	5358.653109	-0.680214062	0.174779714	-3.891836448	9.95E-05	0.004206932
ENSG00000184697.6	CLDN6	358.591259	-0.680139486	0.295283741	-2.303342149	0.0212596	0.146825414
ENSG00000160563.9	MED27	480.5174167	-0.67977793	0.213682032	-3.1812592	0.001466364	0.027703148
ENSG00000163584.13	RPL22L1	2679.951037	-0.679715089	0.162283096	-4.188452808	2.81E-05	0.001634645
ENSG00000139734.13	DIAPH3	774.5979109	-0.679365156	0.198101731	-3.429375167	0.000604973	0.015874995
ENSG00000075624.9	ACTB	45062.03873	-0.67918177	0.162817891	-4.171419782	3.03E-05	0.001710612
ENSG00000186185.9	KIF18B	620.8773369	-0.678949443	0.204675004	-3.317207417	0.000909221	0.020299474
ENSG00000145375.7	SPATA5	280.4803577	-0.678931288	0.261210276	-2.599175269	0.009344805	0.089941269
ENSG00000012963.9	UBR7	809.9328647	-0.6785866	0.202034779	-3.358761314	0.000782927	0.018905456
ENSG00000099381.12	SETD1A	1130.28167	-0.678302857	0.191552849	-3.541074233	0.000398501	0.011875692
ENSG00000196154.7	S100A4	9502.688209	-0.678298643	0.153809992	-4.409977753	1.03E-05	0.000783114
ENSG00000025770.14	NCAPH2	630.7600889	-0.678216775	0.233382228	-2.906034365	0.003660412	0.05085211
ENSG00000128011.4	LRFN1	372.9103813	-0.677638956	0.23579997	-2.87378729	0.00405582	0.054516588
ENSG00000138760.4	SCARB2	6891.708783	-0.677451009	0.167221601	-4.051217085	5.10E-05	0.002543672
ENSG00000102384.9	CENPI	340.4690578	-0.676901119	0.273866764	-2.47164391	0.013449341	0.111680936
ENSG00000116133.7	DHCR24	4733.343858	-0.676021162	0.1620462	-4.171780408	3.02E-05	0.001710612
ENSG00000116273.5	PHF13	1276.114236	-0.675896878	0.183070082	-3.692011671	0.000222487	0.00767916
ENSG00000145912.4	NHP2	1440.012079	-0.675708151	0.201608578	-3.351584328	0.000803506	0.019198146
ENSG00000165912.11	PACSIN3	1173.450527	-0.675248267	0.187844242	-3.59472434	0.000324735	0.010051293
ENSG00000172922.4	RNASEH2C	745.074411	-0.6751252	0.265322851	-2.544542234	0.010942108	0.098901206
ENSG00000130203.5	APOE	513.6374821	-0.674531625	0.219495376	-3.073101747	0.002118462	0.035056306
ENSG00000147155.6	EBP	1154.815723	-0.673903786	0.206822344	-3.25837032	0.001120541	0.023192469
ENSG00000161642.13	ZNF385A	1012.658246	-0.673796524	0.185772569	-3.626996849	0.000286737	0.00923184
ENSG00000148296.5	SURF6	1612.274392	-0.672617593	0.190808225	-3.525097485	0.000423327	0.012425194
ENSG00000159166.9	LAD1	1675.494768	-0.672197578	0.194376137	-3.458230978	0.000543735	0.014839934
ENSG00000100101.13	NOL12	317.9597523	-0.672141946	0.275031512	-2.44387249	0.014530561	0.11583517
ENSG00000053747.11	LAMA3	1039.391607	-0.671958199	0.239263678	-2.808442151	0.004978183	0.061038681
ENSG00000149503.8	INCENP	1465.469839	-0.671392728	0.172378718	-3.894870182	9.83E-05	0.004168489
ENSG00000109536.7	FRG1	783.6122222	-0.671371715	0.190443998	-3.525297317	0.000423008	0.012425194
ENSG00000131381.8	ZFYVE20	893.2538017	-0.67115641	0.190227507	-3.528177497	0.000418431	0.012334672
ENSG00000182004.8	SNRPE	1305.022537	-0.670860632	0.186255397	-3.601831912	0.000315983	0.0098928
ENSG00000133302.8	ANKRD32	390.9403361	-0.670846244	0.238330094	-2.814777745	0.004881098	0.060256666
ENSG00000067955.9	CBFB	1693.042805	-0.670146187	0.167593896	-3.998631241	6.37E-05	0.00295124
ENSG00000164949.3	GEM	1213.016932	-0.669000031	0.200783267	-3.331951111	0.000862394	0.019839433
ENSG00000108384.10	RAD51C	622.1185686	-0.668512326	0.235615095	-2.837306858	0.004549586	0.058124593
ENSG00000140534.9	TICRR	507.8969964	-0.668400209	0.249357632	-2.680488278	0.007351484	0.07773281
ENSG00000167755.9	KLK6	730.9694238	-0.668224287	0.200800988	-3.327793826	0.000875366	0.019917552
ENSG00000116983.8	HPCAL4	260.2054088	-0.667696901	0.252129288	-2.648232209	0.008091393	0.082979394
ENSG00000185298.8	CCDC137	938.8212612	-0.667495171	0.207536373	-3.21628041	0.001298639	0.025595023
ENSG00000164182.6	NDUFAF2	476.5217444	-0.667428602	0.213082373	-3.132256289	0.001734684	0.030881906
ENSG00000147536.7	GINS4	446.105403	-0.666874284	0.27403993	-2.433493117	0.01495392	0.117760149
ENSG00000181896.7	ZNF101	373.8140261	-0.665841641	0.226260795	-2.942806069	0.003252521	0.047324875
ENSG00000120948.11	TARDBP	4471.980339	-0.66550111	0.165785753	-4.014223766	5.96E-05	0.002850864
ENSG00000136720.6	HS6ST1	1241.531752	-0.66456176	0.196841843	-3.376120389	0.000735157	0.01800739
ENSG00000167394.8	ZNF668	290.4589354	-0.664287633	0.269175558	-2.467860155	0.013592341	0.112462996
ENSG00000189403.10	HMGB1	16118.00577	-0.664156701	0.181548135	-3.658295368	0.000253898	0.00845438
ENSG00000149547.10	EI24	2654.707411	-0.663626323	0.175550419	-3.780260551	0.000156664	0.005845511
ENSG00000112130.12	RNF8	641.2039152	-0.663342958	0.211267369	-3.139826844	0.001690477	0.030292907
ENSG00000180992.5	MRPL14	922.625687	-0.663046058	0.198540745	-3.339596898	0.000839001	0.019666698
ENSG00000116663.6	FBXO6	177.6239882	-0.660381363	0.287867558	-2.294045801	0.021787868	0.14881092
ENSG00000143368.9	SF3B4	1144.82668	-0.660336965	0.204486246	-3.229248801	0.001241159	0.024666983
ENSG00000131876.12	SNRPA1	1423.341158	-0.660249011	0.170317857	-3.8765695	0.00010594	0.004412204
ENSG00000157240.2	FZD1	161.9381236	-0.66024548	0.299830996	-2.202058787	0.027661156	0.171581848
ENSG00000260006.1	RP11-469M7.1	119.1178895	-0.659718642	0.334002059	-1.97519334	0.048246211	0.235530576
ENSG00000101361.10	NOP56	3570.546802	-0.659702567	0.23409455	-2.81810306	0.00483083	0.059945847
ENSG00000175606.6	TMEM70	584.2666134	-0.659106037	0.213832511	-3.082347182	0.002053752	0.034403495
ENSG00000110047.13	EHD1	4193.327326	-0.659101999	0.216663506	-3.042053607	0.0023497	0.038186838
ENSG00000127191.13	TRAF2	760.0163974	-0.657508924	0.196482864	-3.34639322	0.000818702	0.019526976
ENSG00000124444.11	ZNF576	199.2061903	-0.657430762	0.274902509	-2.391505135	0.016779449	0.126955177
ENSG00000131591.13	C1orf159	303.0999651	-0.657364164	0.252753849	-2.600807725	0.009300456	0.089895611
ENSG00000088325.11	TPX2	5258.052256	-0.656971275	0.157868478	-4.161510168	3.16E-05	0.001779192
ENSG00000142632.12	ARHGEF19	217.4276739	-0.656956177	0.272159959	-2.413860511	0.015784504	0.121657702
ENSG00000078668.9	VDAC3	2714.030304	-0.656614857	0.170009508	-3.86222432	0.000112359	0.004623026
ENSG00000135736.5	CCDC102A	144.6528321	-0.656511182	0.329306767	-1.993615825	0.046194055	0.230361344
ENSG00000215251.3	FASTKD5	715.2411647	-0.655256028	0.19191569	-3.41429108	0.000639482	0.016389504
ENSG00000188986.4	NELFB	2514.646359	-0.655049506	0.174913962	-3.744981248	0.000180407	0.006569429
ENSG00000076248.6	UNG	1180.552178	-0.654824472	0.204519704	-3.201767166	0.001365874	0.026460642
ENSG00000112110.5	MRPL18	1456.699292	-0.654817691	0.171828545	-3.810878409	0.000138474	0.005372865
ENSG00000087088.15	BAX	2401.098048	-0.654649572	0.18386378	-3.56051406	0.000370129	0.011226712
ENSG00000144120.8	TMEM177	420.031466	-0.654345028	0.257050606	-2.545588346	0.010909375	0.098720787
ENSG00000168061.9	SAC3D1	587.191278	-0.654232785	0.228740759	-2.860149574	0.004234412	0.055813748
ENSG00000171314.8	PGAM1	6791.364641	-0.654232385	0.165733113	-3.947505567	7.90E-05	0.003480544
ENSG00000182512.4	GLRX5	1018.003674	-0.65380016	0.210591097	-3.104595435	0.001905394	0.032981891
ENSG00000133119.8	RFC3	562.9564164	-0.653195634	0.242111523	-2.697912208	0.006977584	0.075368201
ENSG00000172301.6	COPRS	621.0387129	-0.651537859	0.21346091	-3.052258415	0.002271265	0.037133679
ENSG00000107371.8	EXOSC3	584.9684468	-0.651130559	0.219549522	-2.965757123	0.003019388	0.04508887
ENSG00000146143.13	PRIM2	361.9626141	-0.65083771	0.228555573	-2.847612513	0.004404852	0.057242061
ENSG00000106348.12	IMPDH1	2104.161345	-0.649705583	0.189812702	-3.422877263	0.00061962	0.016135012
ENSG00000138180.11	CEP55	1442.076149	-0.649655408	0.171449082	-3.78920318	0.000151131	0.005697215
ENSG00000260257.1	RP5-1085F17.3	163.2969697	-0.649170033	0.299258411	-2.169262446	0.030062765	0.179580324
ENSG00000169258.6	GPRIN1	971.6092278	-0.649136268	0.200670098	-3.234843033	0.001217096	0.024520168
ENSG00000123505.10	AMD1	4378.746918	-0.64902398	0.17016528	-3.814079945	0.000136691	0.005318851
ENSG00000141522.7	ARHGDIA	2283.600047	-0.64885348	0.182766943	-3.550168695	0.000384984	0.011548683
ENSG00000151849.10	CENPJ	837.1454507	-0.648622853	0.185998194	-3.487253507	0.000488009	0.013675285
ENSG00000119013.4	NDUFB3	788.9618411	-0.648340449	0.186982276	-3.467389865	0.000525539	0.014548179
ENSG00000188313.8	PLSCR1	803.2311223	-0.646995967	0.203678265	-3.176558712	0.001490336	0.027880342
ENSG00000011426.6	ANLN	2125.617649	-0.646910068	0.171122281	-3.780396482	0.000156579	0.005845511
ENSG00000160201.7	U2AF1	3359.666317	-0.646756517	0.168202428	-3.845108099	0.000120499	0.004869674
ENSG00000129235.6	TXNDC17	978.8096579	-0.646011565	0.198206609	-3.259283668	0.001116939	0.023188408
ENSG00000174371.12	EXO1	626.13856	-0.645746133	0.228473484	-2.826350439	0.004708172	0.059051884
ENSG00000166130.10	IKBIP	745.3065314	-0.645290048	0.188779127	-3.418227742	0.000630303	0.01625777
ENSG00000156471.8	PTDSS1	1557.449823	-0.644463863	0.209775593	-3.072158462	0.002125169	0.035124604
ENSG00000105298.9	CACTIN	525.1160274	-0.644063728	0.231163299	-2.786185051	0.005333242	0.063269527
ENSG00000196976.5	LAGE3	414.9121058	-0.643467385	0.25725041	-2.501326962	0.012372889	0.106514776
ENSG00000259758.1	CASC7	1603.815787	-0.643229184	0.195027095	-3.29815293	0.000973231	0.021139449
ENSG00000035499.8	DEPDC1B	489.8577077	-0.643194613	0.209214956	-3.074324254	0.0021098	0.034998008
ENSG00000181924.6	COA4	1057.456447	-0.64287703	0.189799214	-3.38714274	0.000706246	0.017487943
ENSG00000136897.6	MRPL50	788.960855	-0.642579239	0.193830283	-3.315164326	0.000915893	0.020348356
ENSG00000165272.10	AQP3	971.9057784	-0.642568833	0.216327675	-2.970349648	0.00297461	0.044532103
ENSG00000125817.7	CENPB	3721.419556	-0.641837016	0.177985307	-3.606123593	0.000310805	0.009798276
ENSG00000176248.7	ANAPC2	1141.276169	-0.641836977	0.200259972	-3.20501881	0.001350537	0.026275653
ENSG00000136942.10	RPL35	10340.24239	-0.640886868	0.172375032	-3.717979681	0.000200822	0.007067185
ENSG00000241553.8	ARPC4	1002.107748	-0.640619132	0.214548911	-2.985888527	0.002827557	0.043074383
ENSG00000077152.5	UBE2T	816.0959106	-0.640599533	0.191726363	-3.341217786	0.000834118	0.019666698
ENSG00000085872.10	CHERP	803.1797914	-0.640295151	0.19759729	-3.240404521	0.001193602	0.024082475
ENSG00000108852.10	MPP2	440.552849	-0.640227961	0.235926292	-2.713677888	0.006654083	0.07296454
ENSG00000165480.11	SKA3	847.7853925	-0.639943285	0.248571308	-2.574485733	0.010038923	0.094224733
ENSG00000116455.9	WDR77	678.3316741	-0.639321841	0.265447736	-2.40846598	0.016019719	0.122723256
ENSG00000117676.9	RPS6KA1	4160.861783	-0.639165695	0.178893689	-3.572880064	0.000353076	0.0107815
ENSG00000177469.12	PTRF	4279.605857	-0.638911317	0.172041368	-3.713707494	0.000204245	0.00715067
ENSG00000124279.7	FASTKD3	285.1423939	-0.638272545	0.253031433	-2.522502986	0.011652296	0.10283227
ENSG00000099364.12	FBXL19	1524.295171	-0.637708221	0.179603513	-3.550644468	0.000384289	0.011548683
ENSG00000110092.3	CCND1	15667.79691	-0.637056957	0.149523659	-4.260576311	2.04E-05	0.001292524
ENSG00000111665.7	CDCA3	687.004109	-0.6360835	0.225177194	-2.824813158	0.004730819	0.059217858
ENSG00000109534.12	GAR1	1076.145142	-0.635231268	0.178973234	-3.549308774	0.000386244	0.011561001
ENSG00000172586.7	CHCHD1	812.1688642	-0.635186261	0.195070081	-3.256195196	0.001129161	0.023300065
ENSG00000167779.3	IGFBP6	1121.659813	-0.635105002	0.196378575	-3.234084995	0.001220331	0.024549028
ENSG00000099992.11	TBC1D10A	304.5035347	-0.634549284	0.265583577	-2.389264012	0.016882166	0.127449121
ENSG00000172081.9	MOB3A	1025.395042	-0.634223226	0.189885539	-3.340029101	0.000837696	0.019666698
ENSG00000175283.7	DOLK	419.2660746	-0.634093586	0.246514095	-2.572240686	0.010104262	0.09457728
ENSG00000080546.9	SESN1	273.3574479	-0.633959193	0.248813331	-2.547930978	0.010836391	0.098712475
ENSG00000102309.8	PIN4	455.6173063	-0.633879531	0.216142773	-2.932688994	0.003360403	0.048196367
ENSG00000100726.10	TELO2	979.4692479	-0.632776111	0.24473704	-2.585534709	0.009722808	0.092210951
ENSG00000142002.12	DPP9	1996.613662	-0.631812015	0.183912217	-3.435399916	0.00059168	0.015645803
ENSG00000167523.9	SPATA33	182.1494037	-0.631629379	0.308922238	-2.044622564	0.040892083	0.215355484
ENSG00000141873.6	SLC39A3	571.4652918	-0.631434711	0.227459052	-2.776036847	0.005502597	0.064595908
ENSG00000127616.13	SMARCA4	4312.401841	-0.631372842	0.172196866	-3.666575691	0.00024582	0.008286696
ENSG00000185838.9	GNB1L	155.3325911	-0.631121467	0.31573335	-1.998906567	0.045618464	0.228624267
ENSG00000177700.5	POLR2L	2124.215771	-0.630196639	0.189093235	-3.332729691	0.000859985	0.019836565
ENSG00000181938.9	GINS3	304.3225719	-0.629910763	0.250874845	-2.510856611	0.012043861	0.104942635
ENSG00000169020.5	ATP5I	267.3990694	-0.62982283	0.252074018	-2.498563059	0.012469796	0.106943416
ENSG00000198909.3	MAP3K3	464.9462931	-0.629578973	0.20965785	-3.002887663	0.002674311	0.041470251
ENSG00000177889.5	UBE2N	2098.935026	-0.629067067	0.166985059	-3.7672057	0.000165085	0.006092933
ENSG00000167553.10	TUBA1C	6253.53939	-0.62879426	0.172184448	-3.65186442	0.000260343	0.008605864
ENSG00000182310.8	LINC00085	190.7706093	-0.628311668	0.295270655	-2.127917748	0.033343904	0.189766245
ENSG00000173457.6	PPP1R14B	2866.537062	-0.627943045	0.210055367	-2.989416809	0.002795106	0.042675495
ENSG00000182154.7	MRPL41	2271.295283	-0.626778536	0.19790227	-3.167111409	0.001539613	0.028563115
ENSG00000137806.4	NDUFAF1	497.2104512	-0.626731759	0.212183975	-2.953718624	0.003139701	0.046477818
ENSG00000133195.7	SLC39A11	546.9303799	-0.626220219	0.207366181	-3.019876322	0.002528779	0.039814387
ENSG00000154511.7	FAM69A	207.2434112	-0.626207295	0.276157695	-2.267571417	0.023355341	0.155234942
ENSG00000171241.4	SHCBP1	955.928747	-0.626203971	0.185382271	-3.377906458	0.000730399	0.017923076
ENSG00000126067.7	PSMB2	3149.999368	-0.626092551	0.168173445	-3.722897808	0.000196949	0.006985031
ENSG00000165502.6	RPL36AL	3087.052917	-0.625982066	0.164659735	-3.801670549	0.000143724	0.00551015
ENSG00000099899.10	TRMT2A	870.9571834	-0.625127452	0.208292874	-3.001194612	0.002689226	0.04152446
ENSG00000159228.8	CBR1	1056.294169	-0.624856066	0.190142043	-3.286259341	0.001015275	0.021774848
ENSG00000115875.14	SRSF7	2992.832091	-0.624816549	0.17948157	-3.481229574	0.000499117	0.013929265
ENSG00000005059.11	CCDC109B	492.7491356	-0.624739723	0.220288965	-2.836000995	0.00456823	0.058253492
ENSG00000167114.8	SLC27A4	1634.768824	-0.624485813	0.191907775	-3.254093345	0.001137549	0.023394879
ENSG00000179348.7	GATA2	674.6360598	-0.624444602	0.202846635	-3.078407505	0.002081101	0.034606248
ENSG00000165304.3	MELK	823.0821535	-0.623871471	0.185498882	-3.363208796	0.000770421	0.018680401
ENSG00000123737.8	EXOSC9	631.1792404	-0.623658451	0.205423441	-3.035965358	0.002397669	0.038643616
ENSG00000154518.5	ATP5G3	4312.458166	-0.623503948	0.167345103	-3.725857137	0.000194653	0.006939723
ENSG00000125378.11	BMP4	4663.627099	-0.623391686	0.171737988	-3.629899787	0.000283531	0.009193839
ENSG00000104783.7	KCNN4	427.6347567	-0.622496435	0.253541973	-2.45520072	0.014080594	0.114077105
ENSG00000063244.8	U2AF2	3565.200763	-0.621759607	0.193677716	-3.21027953	0.001326059	0.025895274
ENSG00000083457.7	ITGAE	489.3333363	-0.621708909	0.239157667	-2.599577574	0.009333858	0.089907241
ENSG00000172534.9	HCFC1	2089.539236	-0.621016434	0.170306866	-3.64645565	0.000265882	0.008746501
ENSG00000197265.4	GTF2E2	1213.779613	-0.620349049	0.193884039	-3.199588031	0.001376242	0.026548206
ENSG00000268621.1	AC006262.5	753.3192058	-0.619447289	0.190023187	-3.259851065	0.001114707	0.023177403
ENSG00000114030.8	KPNA1	838.8986775	-0.61903682	0.191453805	-3.233348216	0.001223483	0.024576135
ENSG00000109881.12	CCDC34	352.9685978	-0.618993546	0.262803512	-2.355347312	0.0185054	0.134962432
ENSG00000070047.7	PHRF1	1882.803498	-0.618752614	0.185026484	-3.344129996	0.000825411	0.019651785
ENSG00000211460.7	TSN	2112.469224	-0.61866808	0.17169602	-3.603275601	0.000314232	0.009883432
ENSG00000078237.4	C12orf5	468.7511501	-0.61864824	0.214636808	-2.882302652	0.003947803	0.053725705
ENSG00000110108.5	TMEM109	1565.96062	-0.618203513	0.188398291	-3.281364766	0.00103306	0.021948909
ENSG00000185480.7	PARPBP	312.8735115	-0.618185684	0.250929033	-2.463587724	0.013755423	0.11296409
ENSG00000177370.4	TIMM22	1190.304473	-0.61811491	0.185446359	-3.333119685	0.00085878	0.019836565
ENSG00000102393.5	GLA	813.7700308	-0.617967175	0.194466749	-3.177752384	0.001484214	0.027804013
ENSG00000134222.12	PSRC1	879.6453718	-0.617520539	0.221513871	-2.787728539	0.0053079	0.063053079
ENSG00000174775.12	HRAS	822.2138139	-0.617481072	0.220195962	-2.804234315	0.005043624	0.061329563
ENSG00000176842.10	IRX5	164.3720119	-0.617335509	0.300516602	-2.054247603	0.039951733	0.212540099
ENSG00000110200.4	ANAPC15	181.8085058	-0.617199397	0.287921545	-2.143637416	0.03206195	0.185967505
ENSG00000123374.6	CDK2	1140.433632	-0.61636669	0.181572051	-3.394612153	0.000687259	0.017173905
ENSG00000049541.6	RFC2	736.7855758	-0.616326021	0.222236246	-2.773292084	0.005549229	0.064871199
ENSG00000140848.12	CPNE2	869.7687434	-0.616322715	0.199360945	-3.091491747	0.001991535	0.033988368
ENSG00000198832.6	SELM	373.6744355	-0.616067717	0.265077604	-2.324103239	0.020119961	0.141609176
ENSG00000168924.10	LETM1	2414.945988	-0.615902318	0.182522874	-3.374384295	0.00073981	0.018024103
ENSG00000152782.12	PANK1	219.6615013	-0.615770068	0.279643893	-2.201979312	0.02766677	0.171581848
ENSG00000028137.12	TNFRSF1B	3283.00402	-0.615675287	0.19785455	-3.111757027	0.001859775	0.032513833
ENSG00000101407.8	TTI1	841.3942348	-0.615519342	0.194608732	-3.162855724	0.001562297	0.028752605
ENSG00000151287.12	TEX30	592.1934776	-0.615058593	0.21552274	-2.853799059	0.004319985	0.056475109
ENSG00000176619.6	LMNB2	6232.170047	-0.614907529	0.176075354	-3.492297558	0.000478884	0.013530969
ENSG00000056736.5	IL17RB	424.4677074	-0.61486097	0.24531995	-2.506363506	0.012198014	0.105744594
ENSG00000183963.14	SMTN	595.5847586	-0.61473583	0.232012728	-2.649578046	0.008059236	0.082899342
ENSG00000148773.8	MKI67	11589.1919	-0.614513105	0.16351989	-3.758032759	0.000171254	0.006286562
ENSG00000177556.7	ATOX1	806.6209565	-0.614445166	0.190919335	-3.218349607	0.001289306	0.025458116
ENSG00000167565.8	SERTAD3	447.3187575	-0.613398062	0.235597997	-2.603579271	0.009225593	0.089425873
ENSG00000067334.9	DNTTIP2	2339.99233	-0.612856744	0.16337268	-3.751280475	0.000175934	0.006440973
ENSG00000148335.10	NTMT1	1266.302464	-0.612327956	0.191980886	-3.189525629	0.001425065	0.027258372
ENSG00000143543.10	JTB	1677.286321	-0.611794561	0.198650217	-3.079757823	0.00207169	0.0345764
ENSG00000170473.12	WIBG	473.2937822	-0.611760576	0.263186759	-2.324435234	0.020102179	0.141557175
ENSG00000029993.10	HMGB3	1769.611664	-0.611714356	0.183376845	-3.335832044	0.000850445	0.019727563
ENSG00000184990.8	SIVA1	1236.101727	-0.611216985	0.208546954	-2.930836317	0.003380509	0.048289276
ENSG00000091651.4	ORC6	443.2047248	-0.610999902	0.221991843	-2.752352949	0.005916871	0.067659001
ENSG00000122687.13	FTSJ2	843.585174	-0.610471497	0.22552813	-2.706853012	0.006792432	0.073945753
ENSG00000130713.11	EXOSC2	926.3455536	-0.610382765	0.211286193	-2.888890923	0.003866032	0.052980569
ENSG00000183978.7	COA3	789.4953844	-0.60963309	0.20835392	-2.925949695	0.003434065	0.048615931
ENSG00000143753.8	DEGS1	893.2065337	-0.609105583	0.191545839	-3.179946827	0.001473021	0.02770866
ENSG00000108528.9	SLC25A11	1419.806952	-0.608686813	0.201970691	-3.013738334	0.002580503	0.04034887
ENSG00000106263.13	EIF3B	6967.189953	-0.607992567	0.18892115	-3.218234529	0.001289823	0.025458116
ENSG00000197114.7	ZGPAT	183.7571789	-0.607931883	0.285874943	-2.126565822	0.033456175	0.190008192
ENSG00000162144.5	CYB561A3	731.8791123	-0.607257298	0.230889374	-2.630079021	0.008536502	0.085138881
ENSG00000143476.13	DTL	962.1228237	-0.606936778	0.192855985	-3.147098486	0.001648994	0.029795868
ENSG00000153006.10	SREK1IP1	610.9808204	-0.606875202	0.198348083	-3.059647424	0.002215977	0.036360711
ENSG00000164053.13	ATRIP	480.2240218	-0.606666146	0.257957799	-2.351803856	0.018682624	0.13543118
ENSG00000136450.8	SRSF1	4121.589457	-0.606464543	0.175439652	-3.456827088	0.000546575	0.014887622
ENSG00000170734.7	POLH	593.6581549	-0.606442812	0.203772528	-2.976077387	0.002919612	0.044025951
ENSG00000132967.9	HMGB1P5	277.2822405	-0.605978752	0.261636801	-2.316106719	0.020552443	0.143319875
ENSG00000154640.10	BTG3	1102.551848	-0.605961887	0.185159834	-3.27264221	0.001065473	0.022427621
ENSG00000139131.8	YARS2	426.2101615	-0.605690969	0.235666548	-2.570118562	0.010166371	0.095028012
ENSG00000140451.8	PIF1	241.3245275	-0.605484549	0.289794904	-2.089355403	0.036675743	0.200919927
ENSG00000115687.9	PASK	470.0557811	-0.605125736	0.2183229	-2.771700699	0.005576428	0.065026362
ENSG00000164109.9	MAD2L1	1593.154534	-0.605105752	0.17485616	-3.460591555	0.00053899	0.014739967
ENSG00000156928.4	MALSU1	914.3353704	-0.604928384	0.187222042	-3.231074596	0.001233257	0.024637576
ENSG00000188976.6	NOC2L	3969.160864	-0.604489778	0.182106874	-3.319423184	0.000902036	0.020205314
ENSG00000143977.9	SNRPG	1565.402808	-0.604326688	0.18534529	-3.260545164	0.001111983	0.023156102
ENSG00000168273.3	SMIM4	157.5230527	-0.604292971	0.299970061	-2.014510944	0.043955917	0.223812666
ENSG00000177084.12	POLE	962.3043593	-0.604220853	0.221369657	-2.729465553	0.006343708	0.071106958
ENSG00000006530.11	AGK	712.0021689	-0.604015198	0.192285728	-3.141237812	0.001682354	0.030226879
ENSG00000102900.8	NUP93	2125.619606	-0.603909548	0.166666007	-3.623471621	0.000290675	0.009314598
ENSG00000105676.9	ARMC6	855.9696392	-0.603762992	0.271913725	-2.220421175	0.026390191	0.166323754
ENSG00000173207.8	CKS1B	1374.492742	-0.60365623	0.17853297	-3.381203084	0.000721692	0.017773456
ENSG00000126767.13	ELK1	1087.371872	-0.603613995	0.179943945	-3.354455722	0.000795213	0.019066907
ENSG00000179294.5	C17orf96	1399.661748	-0.603612975	0.194729246	-3.09975511	0.001936807	0.033183651
ENSG00000145882.6	PCYOX1L	484.3289941	-0.603208296	0.211537306	-2.851545701	0.004350723	0.056592644
ENSG00000162775.10	RBM15	685.0638786	-0.602615294	0.204992474	-2.939694724	0.003285358	0.047548656
ENSG00000204209.6	DAXX	1317.975151	-0.602264117	0.182751326	-3.295538968	0.000982331	0.021223657
ENSG00000168079.12	SCARA5	199.3723368	-0.602009988	0.294636509	-2.043229438	0.041029731	0.215683555
ENSG00000109062.5	SLC9A3R1	4080.233533	-0.601897623	0.171069742	-3.518434163	0.000434102	0.012578784
ENSG00000107882.7	SUFU	656.5251979	-0.600920031	0.194402351	-3.09111504	0.001994064	0.033988927
ENSG00000076382.12	SPAG5	1915.901699	-0.600857055	0.171221314	-3.509242159	0.000449386	0.012950746
ENSG00000108106.9	UBE2S	5637.515677	-0.600750437	0.173381697	-3.464901117	0.000530426	0.014593693
ENSG00000172889.11	EGFL7	832.6662812	-0.5993225	0.197047376	-3.041514742	0.00235391	0.038209661
ENSG00000129521.9	EGLN3	760.3429382	-0.599278284	0.189183513	-3.167708825	0.001536453	0.028547007
ENSG00000127586.12	CHTF18	836.476091	-0.599154323	0.227549961	-2.633067135	0.008461762	0.084947518
ENSG00000108590.6	MED31	185.1047074	-0.598785557	0.283753878	-2.110228628	0.034838668	0.194933368
ENSG00000148362.6	C9orf142	985.5488099	-0.598727133	0.214513577	-2.791092023	0.005253054	0.062590845
ENSG00000114491.9	UMPS	700.1009228	-0.59863235	0.243445597	-2.458998463	0.013932521	0.113729203
ENSG00000161921.10	CXCL16	929.4172344	-0.598597407	0.196095976	-3.052573637	0.002268881	0.037133679
ENSG00000163132.6	MSX1	455.5756917	-0.598568126	0.215053377	-2.783346786	0.005380127	0.063604119
ENSG00000125901.5	MRPS26	973.3505779	-0.59811523	0.208982779	-2.862031185	0.004209355	0.055711569
ENSG00000051596.5	THOC3	1296.234517	-0.597960217	0.173852409	-3.439470415	0.000582853	0.015559048
ENSG00000187764.7	SEMA4D	483.924205	-0.597728904	0.209059897	-2.859127511	0.00424808	0.055844209
ENSG00000100038.15	TOP3B	873.9778686	-0.597702683	0.193819806	-3.083806007	0.002043708	0.034370536
ENSG00000128973.7	CLN6	1145.696726	-0.597401197	0.262145287	-2.278893523	0.022673396	0.152037899
ENSG00000104812.10	GYS1	1556.925246	-0.597338114	0.18906297	-3.159466463	0.001580583	0.029001045
ENSG00000185813.6	PCYT2	1525.193967	-0.596056113	0.183474275	-3.248717638	0.001159265	0.023634773
ENSG00000162194.8	C11orf48	603.9892217	-0.595367907	0.217004908	-2.743568853	0.00607753	0.069090053
ENSG00000170855.3	TRIAP1	715.7764315	-0.595319179	0.20125153	-2.958085225	0.003095565	0.046024567
ENSG00000169679.10	BUB1	2644.611693	-0.595271938	0.161244184	-3.691742084	0.000222723	0.00767916
ENSG00000100028.7	SNRPD3	3000.881655	-0.595246145	0.169016352	-3.521825777	0.000428586	0.012498734
ENSG00000136280.11	CCM2	372.0791626	-0.594692262	0.239460575	-2.483466276	0.013011065	0.109749779
ENSG00000088766.7	CRLS1	1646.698309	-0.594657755	0.16939736	-3.510431065	0.000447381	0.012936049
ENSG00000242485.1	MRPL20	1028.409376	-0.593785357	0.20914894	-2.83905507	0.004524735	0.058036499
ENSG00000125657.3	TNFSF9	1361.486479	-0.593782819	0.219457103	-2.705689681	0.006816271	0.074146001
ENSG00000119487.12	MAPKAP1	1569.02389	-0.593614865	0.17201077	-3.451033132	0.000558445	0.015180564
ENSG00000143554.9	SLC27A3	277.1944508	-0.593413994	0.257073973	-2.308339453	0.020980264	0.145483815
ENSG00000063660.4	GPC1	5257.532606	-0.593329843	0.189695259	-3.127805334	0.001761168	0.031190305
ENSG00000154328.11	NEIL2	632.321044	-0.592689751	0.205347553	-2.886276185	0.003898299	0.053250687
ENSG00000165271.12	NOL6	1078.011591	-0.591801807	0.187328182	-3.159171247	0.001582185	0.029001045
ENSG00000177380.9	PPFIA3	784.9791403	-0.591593162	0.199446726	-2.966171343	0.003015324	0.045077611
ENSG00000185745.8	IFIT1	621.7740584	-0.591432142	0.211959762	-2.790303866	0.005265859	0.062633834
ENSG00000159199.9	ATP5G1	1441.481061	-0.591376827	0.191537953	-3.087517732	0.002018357	0.034189065
ENSG00000084463.3	WBP11	1376.405287	-0.591300079	0.181661016	-3.254964065	0.001134067	0.023365901
ENSG00000184831.9	APOO	304.0272949	-0.590460921	0.237766044	-2.483369417	0.013014604	0.109749779
ENSG00000169991.6	IFFO2	1161.481596	-0.590072337	0.207953667	-2.837518304	0.004546574	0.058124593
ENSG00000170779.10	CDCA4	655.9117482	-0.589403156	0.212652141	-2.7716775	0.005576826	0.065026362
ENSG00000112029.5	FBXO5	512.4858284	-0.589346414	0.222638355	-2.647101902	0.008118489	0.083097663
ENSG00000052802.8	MSMO1	769.312352	-0.588939909	0.247274935	-2.381721015	0.017231947	0.129151702
ENSG00000144736.9	SHQ1	528.4303191	-0.588917358	0.204621924	-2.878075562	0.004001093	0.054273789
ENSG00000111331.8	OAS3	2417.959522	-0.588774528	0.162285122	-3.628025306	0.000285597	0.009216941
ENSG00000176101.7	SSNA1	959.5777418	-0.588730967	0.213225963	-2.761066044	0.005761302	0.066834053
ENSG00000151929.5	BAG3	1069.454403	-0.588707261	0.179576228	-3.278313988	0.001044292	0.022118519
ENSG00000186575.13	NF2	1215.710193	-0.58845737	0.194731485	-3.02189125	0.002512008	0.039687974
ENSG00000183060.11	LYSMD4	307.4724261	-0.587483675	0.25874904	-2.270476736	0.023178673	0.154286584
ENSG00000130726.7	TRIM28	9339.402019	-0.587009587	0.193724213	-3.030130195	0.002444483	0.038890128
ENSG00000131148.4	EMC8	1192.578842	-0.586966163	0.175757849	-3.339629868	0.000838901	0.019666698
ENSG00000111231.4	GPN3	805.7896297	-0.586862054	0.186213198	-3.151559937	0.001624008	0.029529197
ENSG00000106351.8	AGFG2	710.526535	-0.586491822	0.200146247	-2.930316362	0.003386171	0.048289276
ENSG00000259781.1	RP11-673C5.1	519.6502941	-0.585731746	0.227566428	-2.573893482	0.010056123	0.094260235
ENSG00000131165.10	CHMP1A	1949.620949	-0.58571916	0.1753203	-3.340851915	0.000835218	0.019666698
ENSG00000182118.5	FAM89A	575.8042701	-0.585412055	0.201182556	-2.909854946	0.003615965	0.050456795
ENSG00000133265.6	HSPBP1	1186.289037	-0.585252032	0.209587323	-2.792401868	0.005231833	0.062508725
ENSG00000131795.8	RBM8A	1324.181637	-0.585174917	0.177874647	-3.289816326	0.001002528	0.021569398
ENSG00000096060.10	FKBP5	748.9891078	-0.585167357	0.203751128	-2.871971132	0.004079202	0.054632234
ENSG00000072958.4	AP1M1	1812.344669	-0.585129351	0.19860762	-2.946157615	0.003217484	0.047016003
ENSG00000167034.9	NKX3-1	342.8235068	-0.585092507	0.241369649	-2.424051692	0.015348421	0.119733178
ENSG00000004142.7	POLDIP2	2949.389321	-0.584201695	0.184269253	-3.170369917	0.00152245	0.028364219
ENSG00000115484.10	CCT4	7870.29536	-0.583851687	0.152477671	-3.829096307	0.000128615	0.005106715
ENSG00000105185.7	PDCD5	1098.021366	-0.583831987	0.185924593	-3.140154703	0.001688586	0.030292907
ENSG00000103174.7	NAGPA	366.9250472	-0.58295616	0.238599641	-2.443239883	0.014556058	0.115861461
ENSG00000204104.7	TRAF3IP1	665.3097663	-0.582826635	0.204074965	-2.855943818	0.004290911	0.05624438
ENSG00000113460.8	BRIX1	1007.804611	-0.582424091	0.181558474	-3.20791467	0.001337012	0.02604973
ENSG00000185803.4	SLC52A2	1752.426743	-0.582025251	0.190013743	-3.063069232	0.002190794	0.036034323
ENSG00000105618.9	PRPF31	1030.934796	-0.58086774	0.202595135	-2.867135676	0.004142054	0.055142359
ENSG00000238227.3	C9orf69	1300.723741	-0.580585031	0.202181056	-2.871609454	0.004083873	0.054634843
ENSG00000165355.7	FBXO33	530.5101456	-0.580426195	0.211178535	-2.748509435	0.005986691	0.068342621
ENSG00000165689.12	SDCCAG3	2018.148397	-0.58034099	0.187848946	-3.089402429	0.002005596	0.034131324
ENSG00000160613.8	PCSK7	1520.339404	-0.580240372	0.168884183	-3.435729504	0.000590961	0.015645803
