# Supplementary material for: SETD3 Methyltransferase Regulates PLK1 Expression to Promote In Situ Hepatic Carcinogenesis
Source: Front Oncol. 2022 Jul 14;12:882202. doi: 10.3389/fonc.2022.882202 (PMC9329778; doi:10.3389/fonc.2022.882202)
Supplement: Supplementary file 3 [file DataSheet_3.csv]

Ensembl.Gene.ID	genename	baseMean	log2FoldChange	lfcSE	stat	pvalue	padj
ENSG00000250033.1	SLC7A11-AS1	91.21004801	3.630287738	0.464528325	7.814997593	5.50E-15	5.35E-12
ENSG00000173597.4	SULT1B1	34.76745879	2.676227229	0.65124156	4.109423282	3.97E-05	0.002110139
ENSG00000070669.12	ASNS	8383.147099	2.625346705	0.182288691	14.40213702	5.02E-47	3.42E-43
ENSG00000128965.7	CHAC1	1476.098308	2.580638533	0.192248265	13.42346849	4.41E-41	2.00E-37
ENSG00000176046.7	NUPR1	198.0589797	2.442272992	0.292883191	8.338727063	7.51E-17	9.30E-14
ENSG00000224511.1	LINC00365	38.25397419	2.40301101	0.586445562	4.097585807	4.17E-05	0.002203752
ENSG00000151012.9	SLC7A11	4718.496864	2.282182337	0.182698761	12.49150416	8.31E-36	2.83E-32
ENSG00000231105.1	RP5-1071N3.1	48.33317857	2.233950748	0.527418702	4.235630511	2.28E-05	0.001421687
ENSG00000231720.1	RP11-568A7.3	33.55876141	2.166758216	0.612079151	3.539996765	0.000400132	0.011898246
ENSG00000169429.6	IL8	508.8948259	2.156384721	0.218996707	9.846653639	7.09E-23	1.38E-19
ENSG00000167995.11	BEST1	32.62789528	2.088507989	0.676550362	3.086995597	0.002021906	0.034206629
ENSG00000010295.15	IFFO1	170.9528885	1.983323903	0.317559364	6.245521723	4.22E-10	1.88E-07
ENSG00000260776.1	RP11-114H24.2	51.12271146	1.907817996	0.501985334	3.800545287	0.000144378	0.00551015
ENSG00000112818.5	MEP1A	102.9186786	1.902347883	0.384503084	4.947549087	7.52E-07	0.000100345
ENSG00000258102.1	RP11-809C9.2	30.68637011	1.854052664	0.655885654	2.826792526	0.004701678	0.059051884
ENSG00000210741.1	MIR196A1	81.4566254	1.851415752	0.42299187	4.376953517	1.20E-05	0.000853667
ENSG00000138696.6	BMPR1B	47.12582538	1.849432862	0.547492955	3.37800303	0.000730143	0.017923076
ENSG00000114248.5	LRRC31	41.40584351	1.847014199	0.58329899	3.166496479	0.001542872	0.028563115
ENSG00000172955.13	ADH6	41.77300858	1.846164082	0.556695358	3.316291497	0.000912206	0.020299571
ENSG00000230650.1	AC112229.1	52.10032499	1.813514817	0.546258763	3.319882331	0.000900554	0.020205314
ENSG00000111981.4	ULBP1	609.6726517	1.799132002	0.221782624	8.112141376	4.97E-16	5.21E-13
ENSG00000101255.6	TRIB3	4513.866808	1.798475193	0.16608574	10.82859489	2.52E-27	5.72E-24
ENSG00000147642.12	SYBU	68.34182099	1.754688144	0.448386639	3.913337264	9.10E-05	0.003903593
ENSG00000271880.1	RP11-96C23.5	38.4383247	1.742683764	0.632153061	2.756743377	0.005838015	0.067049945
ENSG00000168209.4	DDIT4	5315.947323	1.723818257	0.155296351	11.10018522	1.25E-28	3.41E-25
ENSG00000267194.1	RP1-193H18.2	92.84937942	1.715769585	0.387594416	4.426713892	9.57E-06	0.000740375
ENSG00000180113.11	TDRD6	31.7158043	1.698120063	0.651633555	2.605943246	0.009162164	0.08904633
ENSG00000104537.12	ANXA13	144.5726867	1.678493227	0.371030887	4.523863881	6.07E-06	0.000507335
ENSG00000255819.2	KLRC4-KLRK1	53.28307817	1.642582404	0.493252285	3.330106021	0.000868129	0.019917552
ENSG00000180316.7	PNPLA1	119.4750121	1.641401733	0.339204503	4.838973892	1.31E-06	0.000153227
ENSG00000138669.5	PRKG2	47.78880272	1.637773647	0.538813438	3.039593169	0.002368979	0.038317253
ENSG00000146592.12	CREB5	243.8348892	1.61902125	0.298063306	5.431803295	5.58E-08	1.29E-05
ENSG00000123201.10	GUCY1B2	39.16384637	1.617764539	0.564415914	2.866263159	0.004153488	0.055240582
ENSG00000140937.9	CDH11	122.6203079	1.572226945	0.343470104	4.57747829	4.71E-06	0.000410853
ENSG00000176945.12	MUC20	40.16650111	1.568192201	0.597355473	2.625224463	0.008659186	0.086013861
ENSG00000086717.14	PPEF1	30.92115727	1.539270662	0.758135969	2.030335882	0.042322409	0.218909567
ENSG00000099338.18	CATSPERG	144.8422035	1.5335304	0.321309058	4.772758077	1.82E-06	0.000193347
ENSG00000119283.11	TRIM67	31.175313	1.533114445	0.70114605	2.186583585	0.028772937	0.174858824
ENSG00000144596.7	GRIP2	67.85073299	1.530886187	0.438984301	3.487336986	0.000487856	0.013675285
ENSG00000170498.7	KISS1	31.60543597	1.529018237	0.632675379	2.416750025	0.015659767	0.121038803
ENSG00000162344.3	FGF19	607.9106444	1.518389663	0.205878634	7.375168716	1.64E-13	1.40E-10
ENSG00000242207.1	HOXB-AS4	352.4616715	1.514093779	0.24252079	6.243150446	4.29E-10	1.88E-07
ENSG00000139269.2	INHBE	45.54133291	1.513105174	0.538484777	2.809931199	0.004955209	0.060907034
ENSG00000241186.3	TDGF1	74.06327332	1.509682372	0.438732285	3.441010438	0.000579546	0.015559048
ENSG00000132837.10	DMGDH	59.8800341	1.506686749	0.461771104	3.262843294	0.001103005	0.023039952
ENSG00000151303.11	AGAP11	38.22710207	1.505307048	0.606154087	2.483373587	0.013014452	0.109749779
ENSG00000136449.9	MYCBPAP	29.61916114	1.501216124	0.633582541	2.369408921	0.017816543	0.131902743
ENSG00000131951.6	LRRC9	33.61578772	1.49759844	0.623230299	2.402961542	0.016262898	0.12415045
ENSG00000135069.9	PSAT1	6011.713718	1.452760458	0.202982749	7.157063675	8.24E-13	5.35E-10
ENSG00000138823.8	MTTP	37.15970728	1.450106405	0.58842696	2.464377915	0.013725131	0.112933562
ENSG00000183542.4	KLRC4	50.26141728	1.436793768	0.535855534	2.681308073	0.007333497	0.077663214
ENSG00000100889.7	PCK2	4769.799085	1.429136102	0.174728869	8.179164168	2.86E-16	3.24E-13
ENSG00000262583.1	RP11-77K12.5	71.77397463	1.421203021	0.426472411	3.33246181	0.000860813	0.019836565
ENSG00000250802.2	ZBED3-AS1	37.64289574	1.421173451	0.571919096	2.48492044	0.012958039	0.109680258
ENSG00000245573.3	BDNF-AS	44.19480734	1.417054517	0.541736903	2.615761468	0.008902873	0.087354629
ENSG00000263006.2	ROCK1P1	42.98993374	1.396672404	0.543773861	2.568480215	0.010214554	0.095282202
ENSG00000235621.4	LINC00494	186.7638712	1.395868158	0.290994417	4.796889823	1.61E-06	0.000180387
ENSG00000272070.1	AC005618.6	66.97206863	1.394707794	0.431716413	3.230611003	0.001235259	0.024637576
ENSG00000204983.8	PRSS1	60.91435163	1.391819988	0.48625558	2.862321885	0.004205496	0.055711569
ENSG00000100156.6	SLC16A8	54.2885253	1.389826185	0.479557492	2.898142996	0.003753794	0.05200704
ENSG00000248323.1	LUCAT1	45.94433786	1.382787937	0.533194573	2.593402122	0.009503158	0.090780216
ENSG00000115423.14	DNAH6	61.78581662	1.368317279	0.489187034	2.797124993	0.005155958	0.061993385
ENSG00000177409.7	SAMD9L	32.55471642	1.365145161	0.647571955	2.108098027	0.035022511	0.195320057
ENSG00000131620.13	ANO1	93.82285354	1.364433591	0.393952625	3.463445867	0.000533304	0.014613814
ENSG00000174564.8	IL20RB	44.34129532	1.353720675	0.562004937	2.40873449	0.016007939	0.122723256
ENSG00000244161.1	FLNB-AS1	106.8921364	1.351330017	0.356416255	3.791437671	0.000149778	0.005666175
ENSG00000251661.3	RP11-326C3.11	34.88920812	1.34915318	0.577767917	2.335112665	0.019537536	0.138873539
ENSG00000106948.12	AKNA	747.0206442	1.341951135	0.19411416	6.913205778	4.74E-12	2.58E-09
ENSG00000235501.1	RP4-639F20.1	33.11738823	1.338957051	0.601454269	2.226199264	0.026000837	0.164930323
ENSG00000187801.10	ZFP69B	118.1530269	1.33571186	0.349043493	3.826777717	0.000129832	0.005125152
ENSG00000124743.5	KLHL31	34.31872535	1.323051482	0.583991455	2.265532261	0.023480037	0.155496229
ENSG00000144749.9	LRIG1	299.1715066	1.319441852	0.250306758	5.271299355	1.35E-07	2.71E-05
ENSG00000059915.12	PSD	68.00212657	1.31861539	0.424949499	3.102993165	0.001915741	0.033109736
ENSG00000117289.7	TXNIP	14406.80904	1.307463867	0.219050898	5.968767426	2.39E-09	7.57E-07
ENSG00000271533.1	RP3-368A4.6	73.69359692	1.305112265	0.420936065	3.100499987	0.001931942	0.033183651
ENSG00000170703.11	TTLL6	52.65286031	1.300524954	0.476896656	2.727058234	0.006390176	0.071475231
ENSG00000230615.2	RP5-1198O20.4	55.63158595	1.299519123	0.477088135	2.723855462	0.006452474	0.071853018
ENSG00000161270.15	NPHS1	45.27223103	1.298708165	0.524204288	2.477484819	0.013231204	0.110753389
ENSG00000146233.3	CYP39A1	148.009777	1.297902808	0.314887147	4.121803073	3.76E-05	0.002047854
ENSG00000197181.7	PIWIL2	53.84926746	1.297709807	0.483534685	2.6837988	0.00727909	0.077403976
ENSG00000235269.1	AL162759.1	62.6913022	1.29650219	0.450835786	2.875774794	0.004030372	0.054384612
ENSG00000186417.9	GLDN	41.9500232	1.295056785	0.5298546	2.444173899	0.014518427	0.11583517
ENSG00000112218.7	GPR63	101.73717	1.292434044	0.378571615	3.413975037	0.000640224	0.016389504
ENSG00000050438.12	SLC4A8	85.07940371	1.287869304	0.415207224	3.10175071	0.001923799	0.033183651
ENSG00000223878.1	AC005517.3	31.62801052	1.287393063	0.607525218	2.11907757	0.034083912	0.192051633
ENSG00000150201.10	FXYD4	36.9537735	1.274111589	0.615570622	2.069805711	0.038470542	0.207240714
ENSG00000259985.1	RP11-549B18.1	34.63564369	1.272016579	0.623053324	2.041585414	0.041192673	0.216102858
ENSG00000157514.12	TSC22D3	1265.592993	1.271240164	0.181327698	7.010733467	2.37E-12	1.40E-09
ENSG00000254860.1	TMEM9B-AS1	51.138686	1.269192127	0.481918834	2.633622173	0.008447944	0.084947518
ENSG00000078814.11	MYH7B	39.97013605	1.267646859	0.552247694	2.295431692	0.021708397	0.148491541
ENSG00000188660.3	LINC00319	233.5065181	1.265982521	0.269721967	4.693657446	2.68E-06	0.000266169
ENSG00000198932.8	GPRASP1	95.64966221	1.264322355	0.36648092	3.449899533	0.000560795	0.015183837
ENSG00000269843.1	CTC-490E21.10	35.10674474	1.263930836	0.596075671	2.120420105	0.033970633	0.191729782
ENSG00000243176.1	RP11-550I24.2	31.77087755	1.258545185	0.633578389	1.986408006	0.046988038	0.232363869
ENSG00000119121.17	TRPM6	37.46744144	1.250532725	0.588458803	2.12509817	0.033578422	0.190384901
ENSG00000184313.15	MROH7	43.91856292	1.247026412	0.543783025	2.293242624	0.02183404	0.148934683
ENSG00000187595.10	ZNF385C	53.2712684	1.246316358	0.483479412	2.577806477	0.009942967	0.093440312
ENSG00000246982.2	RP1-179N16.6	98.33248503	1.244728546	0.410473701	3.032419724	0.002426016	0.038789986
ENSG00000108984.9	MAP2K6	163.8735376	1.241835298	0.336977649	3.685215629	0.000228509	0.007838956
ENSG00000196628.9	TCF4	139.9240252	1.239736009	0.364158991	3.404381157	0.000663141	0.016786848
ENSG00000259319.1	RP11-293M10.6	67.25638479	1.23367622	0.436543943	2.826006956	0.004713224	0.059051884
ENSG00000115008.5	IL1A	61.3722589	1.233393649	0.502891406	2.452604349	0.014182624	0.114495052
ENSG00000167103.7	PIP5KL1	158.4954985	1.227501547	0.310793078	3.94957814	7.83E-05	0.003461749
ENSG00000228451.3	SDAD1P1	42.57206713	1.224778039	0.555203632	2.205997888	0.027384148	0.170294386
ENSG00000150722.6	PPP1R1C	61.71382517	1.222818216	0.489751255	2.496814868	0.012531436	0.107050726
ENSG00000250722.1	SEPP1	185.8980977	1.222034903	0.299153528	4.084975741	4.41E-05	0.002309019
ENSG00000118194.14	TNNT2	32.0655707	1.220789769	0.615406282	1.983713531	0.047287784	0.23293607
ENSG00000254973.1	RP11-429J17.7	50.51888981	1.218320382	0.487242112	2.500441466	0.012403863	0.106599483
ENSG00000259726.1	CSPG4P11	46.09312287	1.213834844	0.520136289	2.333686132	0.019612163	0.139050691
ENSG00000167183.2	PRR15L	317.7503075	1.212023726	0.253087836	4.788944994	1.68E-06	0.000183814
ENSG00000103460.12	TOX3	182.4391166	1.211323086	0.298241233	4.061554722	4.87E-05	0.002485859
ENSG00000231443.2	AC024937.6	32.14248263	1.210705822	0.612102484	1.977946264	0.047934769	0.23482864
ENSG00000238018.1	AC093110.3	37.43119803	1.210239995	0.567966291	2.130830674	0.033103094	0.189186338
ENSG00000248099.3	INSL3	87.01817218	1.209057668	0.43305483	2.791927455	0.00523951	0.062538903
ENSG00000238286.1	SLC35E1P1	42.71798066	1.20714603	0.526926761	2.290918056	0.021968153	0.149260701
ENSG00000181634.7	TNFSF15	1191.722881	1.204611032	0.181669571	6.630780412	3.34E-11	1.68E-08
ENSG00000257315.1	ZBED6	374.7197465	1.202084118	0.315824961	3.806171982	0.000141134	0.005444481
ENSG00000225377.1	RP5-1103G7.4	53.70373504	1.201156072	0.484685117	2.478219423	0.013203992	0.11064356
ENSG00000109321.6	AREG	378.9042337	1.200139557	0.322666951	3.719437502	0.000199667	0.007044726
ENSG00000215912.7	TTC34	39.35731686	1.199882208	0.555895859	2.158465816	0.030891633	0.182107296
ENSG00000141750.6	STAC2	158.0976769	1.197148616	0.333757488	3.586881666	0.000334656	0.010334879
ENSG00000256288.1	RP11-277P12.10	186.7375296	1.196899166	0.291178218	4.110538124	3.95E-05	0.002108211
ENSG00000183458.9	RP11-958N24.1	103.8237855	1.194545545	0.359004524	3.327382985	0.000876658	0.019917552
ENSG00000102271.9	KLHL4	43.19512541	1.194252387	0.545935688	2.187533098	0.02870363	0.174671463
ENSG00000261270.1	RP11-325K4.3	45.50370679	1.19266679	0.510860459	2.334623418	0.019563102	0.138898946
ENSG00000245498.2	RP11-677M14.7	56.85551251	1.192488509	0.468130871	2.547340034	0.010854761	0.098712475
ENSG00000224259.1	RP11-48O20.4	111.4466487	1.190388382	0.367246808	3.241385233	0.001189503	0.024048828
ENSG00000198496.6	NBR2	198.3415927	1.190210739	0.283095284	4.204276114	2.62E-05	0.001564507
ENSG00000089820.11	ARHGAP4	112.0284173	1.189017291	0.363120698	3.274440969	0.001058713	0.022319824
ENSG00000170482.12	SLC23A1	33.8006228	1.185756104	0.581311237	2.039795601	0.041370688	0.216508386
ENSG00000183960.4	KCNH8	37.68802456	1.177097938	0.560798037	2.098969434	0.035819595	0.19846504
ENSG00000179178.6	TMEM125	59.80449668	1.175352813	0.476941089	2.464356378	0.013725956	0.112933562
ENSG00000175463.7	TBC1D10C	87.21502311	1.172923655	0.385346287	3.043817198	0.00233597	0.038009057
ENSG00000235381.1	RP11-477D19.2	52.96839054	1.165782943	0.493651326	2.361551327	0.018198652	0.133610484
ENSG00000215105.3	TTC3P1	87.71268999	1.163813646	0.383695019	3.033173713	0.002419963	0.038773494
ENSG00000237686.2	RP5-1120P11.1	42.35220909	1.161657246	0.525933842	2.208751659	0.027191919	0.169718437
ENSG00000175471.15	MCTP1	235.4384698	1.158396021	0.338383155	3.423326494	0.000618597	0.016135012
ENSG00000128165.7	ADM2	251.3092189	1.158326117	0.255476865	4.533976564	5.79E-06	0.000486614
ENSG00000162105.12	SHANK2	150.1273572	1.149642877	0.341720154	3.364281746	0.000767432	0.018663661
ENSG00000260349.1	RP11-473I1.5	52.88653374	1.146309641	0.489295853	2.342774078	0.01914097	0.13746189
ENSG00000259877.1	RP11-46C24.7	42.55246539	1.138589416	0.529337625	2.150970125	0.031478558	0.184136978
ENSG00000204387.8	C6orf48	2732.977597	1.137572798	0.187358829	6.07162633	1.27E-09	4.79E-07
ENSG00000172382.5	PRSS27	116.6643701	1.136822893	0.342044514	3.323610952	0.000888601	0.020069407
ENSG00000065911.7	MTHFD2	7283.104079	1.135115047	0.150713283	7.531619164	5.01E-14	4.55E-11
ENSG00000081189.9	MEF2C	474.6881416	1.135031222	0.242805651	4.674649116	2.94E-06	0.000278486
ENSG00000162772.12	ATF3	619.0961081	1.132009071	0.228168592	4.961283498	7.00E-07	9.44E-05
ENSG00000172348.10	RCAN2	105.6294976	1.130974539	0.355331047	3.182875652	0.001458202	0.027659131
ENSG00000116852.10	KIF21B	1343.997455	1.128302053	0.192017224	5.876046056	4.20E-09	1.19E-06
ENSG00000251396.2	RP11-163N6.2	43.50264398	1.124749312	0.525279486	2.141239743	0.03225471	0.186371188
ENSG00000148057.11	IDNK	80.08833938	1.120768785	0.396013777	2.830125746	0.004652971	0.058823625
ENSG00000074935.9	TUBE1	664.6632047	1.120393477	0.223815375	5.005882544	5.56E-07	7.97E-05
ENSG00000156510.11	HKDC1	2217.718004	1.118935662	0.173099738	6.464109494	1.02E-10	4.96E-08
ENSG00000100079.5	LGALS2	170.3482439	1.114842046	0.301246896	3.700758612	0.000214956	0.007449069
ENSG00000239467.1	AC007405.6	107.9464495	1.114457452	0.348802223	3.195098478	0.001397831	0.026850586
ENSG00000174885.8	NLRP6	47.44456893	1.113631035	0.49598971	2.24527044	0.024750776	0.159981407
ENSG00000271971.1	CTD-2006H14.2	60.96982088	1.108492657	0.451787821	2.453569146	0.014144634	0.114369944
ENSG00000221817.5	RP11-137L10.6	38.20519919	1.107776402	0.555562318	1.993973253	0.046154978	0.230250784
ENSG00000120051.10	CCDC147	42.12742107	1.106063702	0.532087556	2.078724997	0.037642634	0.204605092
ENSG00000115902.6	SLC1A4	815.7067539	1.10524586	0.243258086	4.54351129	5.53E-06	0.000467993
ENSG00000168350.6	DEGS2	81.29218373	1.096407383	0.397166287	2.760575154	0.005769968	0.066877613
ENSG00000112715.16	VEGFA	2415.775881	1.095521533	0.203664036	5.379062277	7.49E-08	1.67E-05
ENSG00000198520.6	C1orf228	59.30146188	1.09459338	0.467724231	2.340253737	0.019270643	0.138072558
ENSG00000227855.3	AC007276.5	55.40755819	1.09076649	0.468230221	2.329551663	0.019829859	0.140219551
ENSG00000116833.9	NR5A2	229.8290169	1.088595109	0.299529508	3.634350134	0.000278682	0.009101613
ENSG00000147082.13	CCNB3	41.16813739	1.084769237	0.534912316	2.027938423	0.042566533	0.219671699
ENSG00000253854.1	RP11-10N23.2	48.9083012	1.084486795	0.48919118	2.216897687	0.026630084	0.167414012
ENSG00000173898.7	SPTBN2	123.8137297	1.083357327	0.333097988	3.252368269	0.001144476	0.023403338
ENSG00000189221.5	MAOA	91.46466732	1.071771981	0.372706147	2.875648788	0.004031981	0.054384612
ENSG00000163072.10	NOSTRIN	977.5998913	1.070895297	0.204963044	5.224821402	1.74E-07	3.25E-05
ENSG00000204311.7	DFNB59	74.76952364	1.070512896	0.405869554	2.637578713	0.008350024	0.084504714
ENSG00000163393.8	SLC22A15	192.0152746	1.069288022	0.285401963	3.7466036	0.000179245	0.006544605
ENSG00000140044.8	JDP2	1439.843064	1.068618201	0.178687172	5.980385676	2.23E-09	7.38E-07
ENSG00000168491.5	CCDC110	78.38571982	1.066336263	0.42999265	2.479894164	0.013142138	0.110211074
ENSG00000185186.4	LINC00313	80.71845916	1.065082314	0.398145822	2.675106094	0.00747056	0.078625628
ENSG00000072182.8	ASIC4	65.66239122	1.061113664	0.527306182	2.012329268	0.044185239	0.224677981
ENSG00000166359.6	WDR88	46.09201454	1.060940787	0.529831589	2.002411349	0.045240509	0.227527934
ENSG00000105499.9	PLA2G4C	60.94481408	1.059358026	0.464039451	2.282905092	0.02243596	0.151112315
ENSG00000225791.2	TRAM2-AS1	87.43228731	1.054644229	0.429162553	2.457447	0.013992846	0.113809677
ENSG00000121380.8	BCL2L14	94.99691037	1.050641244	0.399195635	2.631895626	0.008490994	0.08497088
ENSG00000158125.5	XDH	186.1768783	1.049770688	0.285923283	3.671511729	0.00024112	0.008189061
ENSG00000227603.1	RP11-165J3.6	53.62458617	1.04622057	0.47252076	2.21412615	0.026820102	0.168014246
ENSG00000158691.10	ZSCAN12	83.02222677	1.043474815	0.394032056	2.64819778	0.008092217	0.082979394
ENSG00000180747.11	CTD-2547E10.2	56.45081529	1.043025435	0.482915776	2.159849578	0.030784316	0.182101504
ENSG00000148584.10	A1CF	463.8655153	1.042579808	0.218624757	4.768809461	1.85E-06	0.000195647
ENSG00000057593.9	F7	43.92459713	1.042413172	0.530650677	1.96440562	0.049483072	0.239436785
ENSG00000197558.7	SSPO	821.0845618	1.038798777	0.203532814	5.103839302	3.33E-07	5.33E-05
ENSG00000173262.7	SLC2A14	70.73406538	1.033650424	0.443596478	2.330159219	0.019797737	0.140065136
ENSG00000166415.10	WDR72	121.3896054	1.030208828	0.353675212	2.912866926	0.003581272	0.050129333
ENSG00000263327.2	TAPT1-AS1	76.60563074	1.029351209	0.404781425	2.54298035	0.010991141	0.099262831
ENSG00000235092.1	AC011747.7	58.63539876	1.026202479	0.456839068	2.246310684	0.024684115	0.159702118
ENSG00000151612.11	ZNF827	121.1186464	1.024302743	0.353577006	2.896972157	0.003767832	0.052095536
ENSG00000095932.5	C19orf77	75.58150568	1.023472635	0.406781336	2.516026536	0.011868625	0.104002064
ENSG00000141337.8	ARSG	118.8748896	1.022991061	0.33652883	3.039831861	0.002367103	0.038317253
ENSG00000174951.6	FUT1	248.8389796	1.022680015	0.260597838	3.924361095	8.70E-05	0.003771692
ENSG00000225489.2	RP11-390F4.3	75.17161016	1.020945769	0.430720358	2.370321602	0.017772619	0.131761182
ENSG00000138380.13	CARF	244.2093854	1.020203392	0.283381652	3.6001039	0.00031809	0.00993117
ENSG00000272505.1	RP11-981G7.6	211.9465354	1.018444417	0.291806667	3.490134165	0.000482778	0.013589772
ENSG00000227719.1	AC006042.6	108.353635	1.018436234	0.346234209	2.941466233	0.003266625	0.047428742
ENSG00000246451.2	RP11-894P9.1	212.9182187	1.01760952	0.293791718	3.463710707	0.000532779	0.014613814
ENSG00000139540.7	SLC39A5	54.06419338	1.014380422	0.475040367	2.135356262	0.032731921	0.187776181
ENSG00000254290.1	RP11-150O12.3	81.93273792	1.013999704	0.451117886	2.24774884	0.02459221	0.159258823
ENSG00000235172.3	CTB-114C7.3	57.95793351	1.013457872	0.471416991	2.149811932	0.031570094	0.184301133
ENSG00000244242.1	IFITM10	108.2183687	1.012153374	0.387950138	2.608977994	0.009081308	0.088594797
ENSG00000230438.5	RP11-420G6.4	103.4050606	1.011367667	0.357385294	2.829908456	0.004656132	0.058823625
ENSG00000164674.11	SYTL3	96.63738159	1.010347235	0.381436307	2.648796712	0.008077891	0.082965906
ENSG00000081041.8	CXCL2	95.19695648	1.008826833	0.382702824	2.636057981	0.00838754	0.084677468
ENSG00000015285.6	WAS	75.084299	1.007600508	0.409510491	2.460499865	0.013874362	0.113481342
ENSG00000101104.8	PABPC1L	842.7286953	1.007569572	0.205924417	4.892909668	9.94E-07	0.000123087
ENSG00000260267.1	RP11-452L6.5	154.851847	1.004920868	0.311223062	3.228940878	0.001242496	0.024666983
ENSG00000234028.3	AC062029.1	63.68150656	1.004135203	0.441502507	2.274359006	0.02294441	0.153326752
ENSG00000087074.7	PPP1R15A	4210.875773	0.999713413	0.167933046	5.953047589	2.63E-09	7.97E-07
ENSG00000198814.8	GK	275.320432	0.997841554	0.292992089	3.405694529	0.00065996	0.01674696
ENSG00000121350.11	PYROXD1	225.3253067	0.99421106	0.279975807	3.551060612	0.000383682	0.011548683
ENSG00000260920.1	RP1-228H13.5	176.7154285	0.992180236	0.299970516	3.307592528	0.000941016	0.020570946
ENSG00000204876.4	AC021218.2	68.60585879	0.990263998	0.420490073	2.355023486	0.018521535	0.134962432
ENSG00000226383.1	AC093375.1	81.039558	0.982586517	0.399930073	2.456895801	0.014014333	0.113809677
ENSG00000230487.3	PSMG3-AS1	309.3812312	0.980925727	0.315492014	3.109193522	0.001875988	0.032671458
ENSG00000066629.12	EML1	97.74548007	0.978917027	0.386747935	2.531149976	0.011368923	0.101264458
ENSG00000119866.16	BCL11A	139.6431041	0.975761139	0.316422104	3.083732544	0.002044213	0.034370536
ENSG00000180525.9	PRR26	113.3626161	0.974675781	0.355406492	2.742425369	0.006098731	0.069215511
ENSG00000246223.4	C14orf64	84.79850695	0.972977326	0.392946342	2.476107349	0.013282363	0.110840998
ENSG00000170689.8	HOXB9	339.3320803	0.972275643	0.230712474	4.214230927	2.51E-05	0.00151704
ENSG00000090861.11	AARS	7126.642053	0.972197078	0.168377404	5.773916545	7.74E-09	2.11E-06
ENSG00000253540.1	FAM86HP	183.5072525	0.9714112	0.308679595	3.146988703	0.001649613	0.029795868
ENSG00000064692.14	SNCAIP	58.49879102	0.970793614	0.483955789	2.005955164	0.044861032	0.22628724
ENSG00000075223.9	SEMA3C	160.0742687	0.969863721	0.325602003	2.978678606	0.002894943	0.0437951
ENSG00000103942.8	HOMER2	172.8055589	0.969197057	0.334337162	2.898861286	0.003745205	0.051940889
ENSG00000180530.5	NRIP1	573.6489624	0.965835464	0.235197091	4.106494084	4.02E-05	0.002128749
ENSG00000111912.14	NCOA7	771.0828973	0.963748328	0.229726889	4.195191656	2.73E-05	0.001600473
ENSG00000197415.7	VEPH1	58.62863733	0.96333556	0.471495236	2.043150146	0.041037577	0.215683555
ENSG00000114841.13	DNAH1	436.4332818	0.961636081	0.218549523	4.400083187	1.08E-05	0.000805303
ENSG00000101188.4	NTSR1	407.9748434	0.961396424	0.219937077	4.371233979	1.24E-05	0.000871802
ENSG00000273151.1	RP11-449P15.2	172.1420652	0.960062132	0.29193027	3.288669354	0.001006622	0.021623321
ENSG00000125966.8	MMP24	117.4703063	0.95790203	0.341294475	2.806673123	0.005005601	0.061250023
ENSG00000268218.1	AC137932.1	61.55534701	0.957407376	0.445243989	2.150298264	0.03153163	0.184301133
ENSG00000262001.1	DLGAP1-AS2	745.0347879	0.9565067	0.207895994	4.600890471	4.21E-06	0.000372036
ENSG00000159640.10	ACE	153.1983157	0.956184077	0.31950598	2.992695401	0.002765256	0.042296073
ENSG00000135744.7	AGT	1580.958762	0.955015846	0.182776155	5.225057112	1.74E-07	3.25E-05
ENSG00000198870.6	C9orf96	62.05031136	0.951458828	0.440545759	2.159727582	0.030793765	0.182101504
ENSG00000186352.4	ANKRD37	306.1774121	0.94808396	0.270403523	3.506181982	0.000454584	0.013061147
ENSG00000111254.3	AKAP3	151.7971332	0.947341609	0.313538609	3.021451212	0.002515662	0.03969965
ENSG00000188993.3	LRRC66	56.91532044	0.944464383	0.460050238	2.052959231	0.040076532	0.212954462
ENSG00000205809.5	KLRC2	202.5675214	0.942360643	0.277179154	3.399825097	0.00067429	0.016943084
ENSG00000138792.5	ENPEP	72.57120712	0.941546571	0.439869127	2.140515241	0.03231315	0.186568786
ENSG00000166046.6	TCP11L2	272.1098035	0.941097953	0.281994263	3.33729467	0.000845982	0.019698659
ENSG00000180891.8	CUEDC1	482.6931856	0.938449028	0.226669071	4.140172386	3.47E-05	0.001937051
ENSG00000111725.6	PRKAB1	1664.94047	0.93589987	0.169240954	5.529984611	3.20E-08	7.79E-06
ENSG00000069493.10	CLEC2D	83.54356703	0.934377268	0.388971701	2.40217287	0.016298004	0.124348752
ENSG00000134245.13	WNT2B	66.0242897	0.926238026	0.43175044	2.145308816	0.031928164	0.185566342
ENSG00000125826.15	RBCK1	3735.440812	0.923683827	0.197218383	4.683558454	2.82E-06	0.000274264
ENSG00000135437.5	RDH5	57.60163129	0.922507849	0.462181522	1.995986005	0.045935446	0.229323622
ENSG00000073910.15	FRY	147.1142802	0.921777308	0.323043391	2.853416396	0.004325191	0.056476292
ENSG00000103257.4	SLC7A5	13335.22464	0.919706945	0.173754542	5.293139019	1.20E-07	2.44E-05
ENSG00000153294.7	GPR115	159.2522238	0.919170572	0.300012256	3.063776739	0.00218562	0.035992687
ENSG00000155304.4	HSPA13	2328.035697	0.915893227	0.194164126	4.717108388	2.39E-06	0.000239554
ENSG00000269737.1	RP11-345P4.7	68.19996337	0.915482787	0.421516521	2.171878781	0.029864807	0.179020484
ENSG00000214654.5	RP11-27I1.4	64.11946274	0.914824914	0.462993788	1.975890254	0.048167208	0.235374671
ENSG00000226476.2	RP11-776H12.1	73.52500666	0.912797127	0.440283515	2.073203052	0.038153386	0.206237228
ENSG00000223669.1	RP11-93B14.4	95.4205915	0.912212614	0.393121931	2.320431758	0.020317533	0.142191406
ENSG00000127863.11	TNFRSF19	129.9995271	0.911849185	0.359098069	2.539276212	0.011108209	0.099785879
ENSG00000067798.9	NAV3	120.3871932	0.910885785	0.332842993	2.736683075	0.006206205	0.069968798
ENSG00000272686.1	RP11-390E23.6	80.39904635	0.90836652	0.410224901	2.214313458	0.026807223	0.168014246
ENSG00000148225.11	WDR31	256.6333461	0.908115353	0.275327382	3.29831107	0.000972683	0.021139449
ENSG00000147041.7	SYTL5	665.4340263	0.906905662	0.229288644	3.955301253	7.64E-05	0.003402003
ENSG00000164794.4	KCNV1	211.365589	0.906624453	0.328784336	2.757505013	0.005824432	0.066995726
ENSG00000184083.7	FAM120C	127.3936013	0.9042491	0.346913381	2.606555839	0.009145791	0.089032543
ENSG00000139793.14	MBNL2	2608.725757	0.899108796	0.20892388	4.30352335	1.68E-05	0.001116779
ENSG00000245648.1	RP11-277P12.20	140.657117	0.895035035	0.337461858	2.652255398	0.007995604	0.082494035
ENSG00000259715.1	CTD-3110H11.1	93.29064744	0.892745334	0.381073723	2.342710297	0.019144242	0.13746189
ENSG00000165215.5	CLDN3	265.0110195	0.889408419	0.290185459	3.064965492	0.002176951	0.035893338
ENSG00000179406.6	LINC00174	176.6101813	0.888962037	0.301401546	2.949427597	0.003183632	0.04677652
ENSG00000109680.6	TBC1D19	193.4398742	0.888756206	0.288027693	3.085662347	0.002030993	0.034317737
ENSG00000166436.11	TRIM66	782.9123453	0.884654622	0.214543949	4.123419118	3.73E-05	0.002041699
ENSG00000081181.3	ARG2	571.6723411	0.884588104	0.241417192	3.664147098	0.000248164	0.008345055
ENSG00000112186.7	CAP2	248.8786592	0.883689079	0.256617811	3.443599945	0.000574024	0.015480472
ENSG00000135046.9	ANXA1	2802.0634	0.88161446	0.17204403	5.124353684	2.99E-07	4.90E-05
ENSG00000248049.2	UBA6-AS1	85.0339496	0.880127667	0.403376274	2.181902419	0.029116735	0.176240363
ENSG00000136068.10	FLNB	22705.11924	0.878986166	0.176794783	4.971787924	6.63E-07	9.13E-05
ENSG00000230454.1	U73166.2	68.93789958	0.875250665	0.434516364	2.014310016	0.043976995	0.223812666
ENSG00000263826.1	RP11-573D15.9	77.40125825	0.873842967	0.426717195	2.04782694	0.04057696	0.214192874
ENSG00000163993.6	S100P	10453.91389	0.871641807	0.207382601	4.203061416	2.63E-05	0.001566061
ENSG00000153879.4	CEBPG	3327.702056	0.868638472	0.1669932	5.201639773	1.98E-07	3.59E-05
ENSG00000100968.9	NFATC4	167.935204	0.867752862	0.31199195	2.781330933	0.005413652	0.063818591
ENSG00000263272.1	CTC-524C5.2	131.4700774	0.867698734	0.343116247	2.528876846	0.011442817	0.101656703
ENSG00000108187.11	PBLD	119.1612601	0.867513891	0.352987518	2.457633332	0.013985588	0.113809677
ENSG00000112812.11	PRSS16	316.1232099	0.86685638	0.233995965	3.704578327	0.000211743	0.007375252
ENSG00000167968.8	DNASE1L2	71.51380608	0.865920389	0.413953062	2.091832307	0.036453519	0.200509079
ENSG00000175745.7	NR2F1	128.6922616	0.865310518	0.321907249	2.688074038	0.007186546	0.076944631
ENSG00000235823.1	LINC00263	210.4286196	0.864459523	0.269176878	3.211492495	0.001320474	0.025883138
ENSG00000133466.9	C1QTNF6	329.0056065	0.864353856	0.231542537	3.733024039	0.000189195	0.006780632
ENSG00000110031.8	LPXN	139.8414896	0.860739699	0.317505786	2.710941777	0.006709241	0.073274377
ENSG00000226752.3	PSMD5-AS1	399.5486645	0.860071576	0.233978997	3.675849485	0.000237059	0.008091504
ENSG00000160862.8	AZGP1	219.5620422	0.85862703	0.347760989	2.4690148	0.013548561	0.112168911
ENSG00000272068.1	RP11-284F21.9	1330.577925	0.856013356	0.200333068	4.27295087	1.93E-05	0.001233402
ENSG00000250251.2	PKD1P6	160.9881849	0.855607019	0.297552808	2.87547956	0.004034143	0.054384612
ENSG00000125772.8	GPCPD1	801.3512806	0.848799946	0.202074931	4.200421809	2.66E-05	0.001570714
ENSG00000118523.5	CTGF	1946.882892	0.84498721	0.20887124	4.045493343	5.22E-05	0.002595217
ENSG00000153714.5	LURAP1L	794.6381106	0.844295617	0.231106318	3.653277961	0.000258914	0.008600355
ENSG00000168672.3	FAM84B	1054.80843	0.843762083	0.185568489	4.546903887	5.44E-06	0.000463394
ENSG00000258919.1	RP11-1029J19.4	78.94568696	0.842426766	0.405624186	2.076865223	0.037814	0.205338465
ENSG00000097096.8	SYDE2	161.9279811	0.841636793	0.301529031	2.791229723	0.005250819	0.062590845
ENSG00000271430.1	RP3-368A4.5	162.6773958	0.84016791	0.343252777	2.447665301	0.014378515	0.115188824
ENSG00000152818.14	UTRN	1115.480841	0.838842322	0.192724824	4.352539056	1.35E-05	0.000930308
ENSG00000131018.18	SYNE1	462.1083652	0.83861105	0.228667854	3.667376225	0.000245052	0.008281302
ENSG00000254681.2	PKD1P5	340.1141585	0.837814141	0.242831445	3.450188007	0.000560196	0.015183837
ENSG00000086730.12	LAT2	370.829361	0.83708879	0.234031944	3.576814234	0.000347807	0.010668436
ENSG00000188211.4	NCR3LG1	656.6639441	0.836384295	0.208358722	4.014155432	5.97E-05	0.002850864
ENSG00000173275.8	ZNF449	267.6857131	0.835124698	0.275309648	3.033401495	0.002418136	0.038773494
ENSG00000271122.1	RP11-379H18.1	209.8406983	0.834505	0.291825077	2.859606884	0.004241665	0.055813748
ENSG00000108924.9	HLF	79.49528874	0.834230868	0.414990269	2.010242	0.044405582	0.22520866
ENSG00000198569.5	SLC34A3	102.1018175	0.833989867	0.35395007	2.356235915	0.018461189	0.134883548
ENSG00000253931.1	RP11-909N17.2	103.8807631	0.833581506	0.391957601	2.126713462	0.033443898	0.190008192
ENSG00000166401.9	SERPINB8	244.2063122	0.831294418	0.277353617	2.997236616	0.002724392	0.041924847
ENSG00000091039.12	OSBPL8	4033.337107	0.830595594	0.194956506	4.260414845	2.04E-05	0.001292524
ENSG00000153291.11	SLC25A27	701.6258789	0.829862673	0.211928792	3.915761825	9.01E-05	0.003883966
ENSG00000188732.6	FAM221A	216.5167599	0.829347213	0.293311591	2.827529623	0.004690868	0.059051884
ENSG00000164010.9	ERMAP	167.4617173	0.826666644	0.2911042	2.839761993	0.00451472	0.058036499
ENSG00000105523.3	FAM83E	199.936949	0.824312159	0.31708275	2.599675191	0.009331204	0.089907241
ENSG00000112782.11	CLIC5	555.4002541	0.819530023	0.211979329	3.866084619	0.000110597	0.004578161
ENSG00000157429.11	ZNF19	79.76168056	0.816725142	0.40345307	2.024337407	0.042935447	0.220739093
ENSG00000165685.4	TMEM52B	117.7905124	0.815827479	0.374190485	2.180246454	0.029239198	0.17666754
ENSG00000120278.10	PLEKHG1	252.3250616	0.815083329	0.26202269	3.110735676	0.001866219	0.032542942
ENSG00000015413.5	DPEP1	1297.024257	0.814432215	0.206011665	3.953330583	7.71E-05	0.003418983
ENSG00000101751.6	POLI	409.8774116	0.812963541	0.245276103	3.314483274	0.000918127	0.020364769
ENSG00000110619.12	CARS	3329.378932	0.812800345	0.160902823	5.051498351	4.38E-07	6.52E-05
ENSG00000005471.11	ABCB4	207.3965912	0.811050323	0.285931911	2.836515591	0.004560875	0.058214207
ENSG00000099994.10	SUSD2	423.4454155	0.810837995	0.235082444	3.44916439	0.000562324	0.015195028
ENSG00000100490.5	CDKL1	101.4907507	0.810132378	0.359015723	2.25653732	0.024037001	0.157252691
ENSG00000031698.8	SARS	8009.710193	0.809720149	0.161194325	5.023254689	5.08E-07	7.36E-05
ENSG00000177432.6	NAP1L5	93.95680239	0.809448459	0.396686587	2.040523893	0.041298174	0.216358982
ENSG00000213888.2	AC005003.1	94.36037639	0.809431017	0.405282446	1.997202259	0.045803216	0.229116212
ENSG00000157578.9	LCA5L	79.56931969	0.808372965	0.406565227	1.98829834	0.046778704	0.231580943
ENSG00000139514.8	SLC7A1	6551.025874	0.808257175	0.16003465	5.050513591	4.41E-07	6.52E-05
ENSG00000213971.3	RP11-15H20.6	96.87507736	0.807947731	0.407239963	1.983959839	0.047260317	0.23293607
ENSG00000186814.8	ZSCAN30	873.3674678	0.807252419	0.198290933	4.071050575	4.68E-05	0.002414359
ENSG00000267858.1	AC016629.8	101.5037714	0.807066139	0.377732935	2.136605166	0.032630119	0.187506157
ENSG00000260916.1	CCPG1	551.7832274	0.807051198	0.224296523	3.598144042	0.000320496	0.009961263
ENSG00000271361.1	HTATSF1P2	136.3382589	0.807041893	0.324952129	2.48357164	0.013007217	0.109749779
ENSG00000204947.4	ZNF425	99.80894447	0.806703111	0.402692464	2.003273424	0.045147948	0.227280996
ENSG00000154153.9	FAM134B	188.159163	0.806606056	0.286297348	2.817371735	0.004841845	0.059945847
ENSG00000114698.10	PLSCR4	175.8276454	0.80553083	0.309500473	2.602680454	0.009249812	0.089533186
ENSG00000249626.1	RP11-496H1.1	73.82704305	0.804735256	0.406459574	1.979865424	0.047718652	0.234191109
ENSG00000130751.5	NPAS1	163.4530053	0.802553052	0.307117433	2.613179731	0.008970411	0.087893131
ENSG00000164124.6	TMEM144	282.1057465	0.802527284	0.257534919	3.116188232	0.001832053	0.032070345
ENSG00000225205.1	AC093818.1	78.89108469	0.802230568	0.40543908	1.978671045	0.047853055	0.234597105
ENSG00000132846.5	ZBED3	456.8044313	0.801436912	0.254003113	3.15522476	0.001603745	0.029294157
ENSG00000186301.7	MST1P2	147.8627771	0.800806382	0.314161567	2.549027209	0.010802387	0.098712475
ENSG00000102908.16	NFAT5	2626.072876	0.798460098	0.20877666	3.824470124	0.000131054	0.005143572
ENSG00000106105.9	GARS	8423.523259	0.797542489	0.15064535	5.294172624	1.20E-07	2.44E-05
ENSG00000008517.12	IL32	492.0178463	0.796818996	0.276617848	2.880576945	0.00396948	0.053898659
ENSG00000162086.10	ZNF75A	88.47674048	0.795933375	0.395045268	2.014790303	0.043926625	0.223807225
ENSG00000175395.11	ZNF25	207.2817511	0.792329489	0.283570393	2.794119235	0.005204129	0.062389989
ENSG00000224596.3	ZMIZ1-AS1	191.0290429	0.790399501	0.286633042	2.757531003	0.005823969	0.066995726
ENSG00000023839.6	ABCC2	1005.152568	0.789662631	0.181155043	4.359043056	1.31E-05	0.000907695
ENSG00000075643.5	MOCOS	647.9801797	0.789090641	0.200448236	3.936630511	8.26E-05	0.003630285
ENSG00000006652.9	IFRD1	1071.808735	0.786512194	0.218617817	3.597658264	0.000321095	0.009961263
ENSG00000162804.9	SNED1	167.9589145	0.785917069	0.291508925	2.696030897	0.007017116	0.075488523
ENSG00000153234.9	NR4A2	466.4541648	0.785032069	0.209788441	3.742017743	0.000182549	0.006629679
ENSG00000140470.9	ADAMTS17	125.4091558	0.785026074	0.338425694	2.319640878	0.020360313	0.142417615
ENSG00000204164.6	BMS1P5	110.1155191	0.782423466	0.342080251	2.287251203	0.022181165	0.150216452
ENSG00000204054.7	LINC00963	826.2894352	0.779673635	0.212347962	3.671679396	0.000240962	0.008189061
ENSG00000134627.7	PIWIL4	95.66367008	0.779629007	0.384076343	2.029880312	0.042368707	0.218993845
ENSG00000168916.11	ZNF608	488.4321518	0.777975773	0.232098859	3.35191554	0.000802545	0.019198146
ENSG00000085382.7	HACE1	404.1232239	0.776696515	0.254730706	3.049088694	0.002295367	0.037482738
ENSG00000214456.4	PLIN5	185.0942763	0.776680192	0.295994361	2.623969559	0.008691155	0.086083523
ENSG00000070778.8	PTPN21	482.3737293	0.774635317	0.211719535	3.658780547	0.000253418	0.00845438
ENSG00000172432.14	GTPBP2	2121.143617	0.774316015	0.186365544	4.154823901	3.26E-05	0.001824487
ENSG00000135749.14	PCNXL2	586.7219798	0.773008677	0.200497688	3.855449339	0.000115517	0.004710349
ENSG00000258839.2	MC1R	254.2317671	0.76894085	0.276055496	2.785457493	0.005345225	0.063356498
ENSG00000182459.4	TEX19	1580.205531	0.768908971	0.195456592	3.933911685	8.36E-05	0.003659811
ENSG00000145020.10	AMT	262.6629765	0.767822373	0.267204527	2.873538036	0.004059022	0.054516588
ENSG00000189060.4	H1F0	22680.51496	0.765639816	0.15001076	5.103899311	3.33E-07	5.33E-05
ENSG00000180938.5	ZNF572	166.6607198	0.765086816	0.310222173	2.466254456	0.01365343	0.112762928
ENSG00000224660.1	SH3BP5-AS1	179.7775373	0.764634191	0.28459502	2.686744806	0.007215205	0.077130206
ENSG00000140511.7	HAPLN3	385.0530698	0.764293816	0.302946469	2.52286755	0.011640223	0.102806876
ENSG00000172164.9	SNTB1	569.4951201	0.76256917	0.241696893	3.155064021	0.001604629	0.029294157
ENSG00000227398.3	KIF9-AS1	182.0754417	0.759851234	0.281609473	2.698244581	0.006970621	0.075368201
ENSG00000120093.7	HOXB3	1389.186242	0.757222999	0.172966849	4.377850454	1.20E-05	0.000853667
ENSG00000132141.9	CCT6B	129.3838572	0.755831509	0.322028982	2.34709157	0.018920604	0.136410645
ENSG00000072201.9	LNX1	548.4265682	0.754416044	0.208438808	3.619364609	0.000295327	0.009397342
ENSG00000116117.13	PARD3B	131.1856835	0.751208817	0.31874097	2.356800314	0.018433156	0.134751021
ENSG00000136883.8	KIF12	126.5857659	0.750911537	0.332847008	2.256026102	0.024068996	0.157291585
ENSG00000197261.7	C6orf141	615.8620767	0.750686574	0.206545987	3.634476686	0.000278545	0.009101613
ENSG00000143013.8	LMO4	651.6925562	0.745826237	0.204366843	3.649448342	0.000262804	0.008666171
ENSG00000178607.11	ERN1	746.8071017	0.745776629	0.214170046	3.482170562	0.000497367	0.013908908
ENSG00000198919.8	DZIP3	666.5902509	0.745174935	0.204869169	3.637321025	0.000275488	0.009040669
ENSG00000143333.6	RGS16	626.875435	0.744732396	0.200667883	3.711268518	0.000206223	0.00720142
ENSG00000260285.1	RP11-600F24.7	101.5519616	0.742736166	0.359788314	2.0643699	0.038982658	0.209099969
ENSG00000244879.3	GABPB1-AS1	573.5083174	0.741991657	0.210590384	3.523388122	0.000426067	0.012478722
ENSG00000186017.10	ZNF566	233.8834615	0.741242278	0.270121052	2.744111476	0.006067493	0.069033573
ENSG00000204396.6	VWA7	364.5549385	0.740378641	0.264767484	2.796335222	0.005168576	0.062073048
ENSG00000112796.5	ENPP5	146.8020701	0.740120797	0.309000329	2.395210387	0.016610831	0.126029475
ENSG00000184545.6	DUSP8	255.3704808	0.739560004	0.298598952	2.476766912	0.013257845	0.110840144
ENSG00000155090.10	KLF10	2528.139737	0.739329643	0.183326097	4.032866335	5.51E-05	0.002689661
ENSG00000147121.11	KRBOX4	189.9096869	0.738659956	0.290942689	2.538850376	0.011121738	0.099785879
ENSG00000123095.5	BHLHE41	393.4181181	0.738616373	0.30063066	2.456889706	0.014014571	0.113809677
ENSG00000134684.6	YARS	7063.431046	0.738384647	0.159189988	4.638386225	3.51E-06	0.000320952
ENSG00000271529.1	CICP14	185.5442388	0.738244837	0.296730289	2.487932186	0.012848823	0.109094839
ENSG00000101695.4	RNF125	467.0653823	0.737406667	0.231847877	3.18056252	0.001469894	0.02770866
ENSG00000173681.12	CXorf23	351.5049107	0.736936848	0.254567708	2.894855966	0.003793325	0.052323592
ENSG00000075213.6	SEMA3A	123.5989002	0.735999721	0.356972193	2.061784466	0.039228261	0.20992129
ENSG00000092621.7	PHGDH	6775.773263	0.735833152	0.195372658	3.766305675	0.000165681	0.006098401
ENSG00000185278.10	ZBTB37	469.5721412	0.735126656	0.225147736	3.265085714	0.00109431	0.022928311
ENSG00000214944.5	ARHGEF28	305.8066656	0.733714902	0.236666006	3.100212469	0.001933819	0.033183651
ENSG00000129003.11	VPS13C	1455.587542	0.732966276	0.216199114	3.390237187	0.000698322	0.017323213
ENSG00000127415.8	IDUA	476.2242277	0.732425404	0.22226702	3.295250023	0.000983341	0.021223657
ENSG00000147162.9	OGT	7915.436434	0.731798737	0.175292609	4.174726722	2.98E-05	0.001707204
ENSG00000134294.9	SLC38A2	10315.72217	0.731205242	0.202699171	3.607342036	0.00030935	0.009775022
ENSG00000196668.3	LINC00173	261.0101677	0.72850576	0.248869184	2.927263831	0.003419587	0.048528998
ENSG00000164845.12	FAM86FP	122.2688649	0.72850022	0.349129018	2.086621801	0.036922335	0.201746506
ENSG00000166123.9	GPT2	2304.944831	0.728485988	0.16408144	4.43978299	9.00E-06	0.000708894
ENSG00000154889.12	MPPE1	371.084239	0.728089205	0.227624439	3.198642504	0.001380763	0.026597748
ENSG00000166262.11	FAM227B	132.8194062	0.728030564	0.330475501	2.20297893	0.027596234	0.171300414
ENSG00000213240.7	NOTCH2NL	162.0688814	0.727443726	0.316792581	2.29627766	0.021660011	0.148491541
ENSG00000248124.3	RRN3P1	115.5861866	0.726308707	0.342558521	2.12024709	0.033985213	0.191729782
ENSG00000261716.1	RP11-196G18.22	308.6960514	0.725060996	0.251689405	2.880776785	0.003966965	0.053898659
ENSG00000135540.7	NHSL1	316.1832569	0.724252979	0.25816566	2.805380768	0.005025717	0.061291287
ENSG00000100994.7	PYGB	5562.326144	0.722886986	0.167121025	4.32552988	1.52E-05	0.001031017
ENSG00000213963.2	AC074286.1	151.2439245	0.720969996	0.320582932	2.248934435	0.024516668	0.159069619
ENSG00000247844.1	CCAT1	153.7865997	0.718867562	0.353708812	2.032371082	0.042116103	0.218506366
ENSG00000149289.6	ZC3H12C	258.0978229	0.718649181	0.290982881	2.469730103	0.013521503	0.112012983
ENSG00000154319.10	FAM167A	269.7882849	0.718491789	0.250483642	2.868418012	0.004125301	0.054973067
ENSG00000228782.3	MRPL45P2	115.8675151	0.717881222	0.348038164	2.062650873	0.039145811	0.209644827
ENSG00000112379.8	KIAA1244	675.3759342	0.716153228	0.21102094	3.393754324	0.000689415	0.017182488
ENSG00000136098.12	NEK3	445.2309928	0.715958877	0.214227764	3.34204524	0.000831635	0.019666698
ENSG00000235884.2	LINC00941	178.2401606	0.715179253	0.291573003	2.45283084	0.014173697	0.114490857
ENSG00000100271.12	TTLL1	373.4228626	0.714522282	0.291874365	2.448047405	0.014363276	0.115188824
ENSG00000109771.11	LRP2BP	230.4531128	0.714498326	0.264875123	2.697491247	0.006986412	0.07539457
ENSG00000163817.11	SLC6A20	2388.395723	0.713939542	0.160917684	4.436675462	9.14E-06	0.000715067
ENSG00000165046.8	LETM2	102.7122416	0.713760544	0.358971661	1.988347888	0.046773228	0.231580943
ENSG00000010818.4	HIVEP2	401.0335905	0.712686112	0.222659859	3.200783996	0.001370542	0.026513375
ENSG00000128655.12	PDE11A	120.7198043	0.710795697	0.355098366	2.001686762	0.045318431	0.227746019
ENSG00000141447.12	OSBPL1A	1673.610196	0.710607454	0.18263936	3.890768409	9.99E-05	0.004206932
ENSG00000167608.7	TMC4	272.3825537	0.707219777	0.276123319	2.561246111	0.010429744	0.096748092
ENSG00000235706.3	DICER1-AS1	183.8093556	0.706556521	0.281262611	2.512088326	0.012001905	0.104711043
ENSG00000114120.7	SLC25A36	3205.255889	0.705895402	0.203629656	3.466564822	0.000527155	0.014548179
ENSG00000003989.12	SLC7A2	1685.112741	0.705472094	0.230767783	3.05706492	0.002235159	0.036631318
ENSG00000196911.5	KPNA5	484.65145	0.70485646	0.236243981	2.983595425	0.002848832	0.043218911
ENSG00000181885.14	CLDN7	1972.284441	0.704649136	0.212690961	3.313018732	0.000922948	0.020405241
ENSG00000089847.8	ANKRD24	385.009769	0.70399304	0.239329616	2.941520781	0.003266049	0.047428742
ENSG00000179818.9	PCBP1-AS1	258.3100226	0.703148781	0.287988292	2.441588077	0.014622821	0.116144362
ENSG00000272645.1	RP11-504P24.8	137.1138096	0.701531832	0.32010484	2.19156896	0.028410645	0.173820565
ENSG00000214021.11	TTLL3	675.5564137	0.700680614	0.210525393	3.328247501	0.000873942	0.019917552
ENSG00000129474.11	AJUBA	2481.310093	0.699430212	0.176767082	3.956789941	7.60E-05	0.003402003
ENSG00000157557.7	ETS2	2612.7873	0.698362384	0.183317135	3.809585964	0.0001392	0.005385684
ENSG00000237036.4	ZEB1-AS1	244.5077472	0.697095078	0.280007398	2.489559499	0.012790151	0.108800165
ENSG00000128272.10	ATF4	14894.86016	0.697039894	0.158724181	4.391516706	1.13E-05	0.000825548
ENSG00000180535.3	BHLHA15	142.9080724	0.695545442	0.317522517	2.190538952	0.028485173	0.174120095
ENSG00000223396.2	RPS10P7	134.8317772	0.695139922	0.314906796	2.207446557	0.027282877	0.16987505
ENSG00000113721.9	PDGFRB	117.7483023	0.694745794	0.341082976	2.036882057	0.041661863	0.21738459
ENSG00000213462.4	ERV3-1	174.0913983	0.693248878	0.306036517	2.265248883	0.023497411	0.155496229
ENSG00000166510.9	CCDC68	1033.825353	0.692171377	0.220033805	3.145750159	0.001656615	0.029882693
ENSG00000169891.13	REPS2	210.2614627	0.69193587	0.29585668	2.338753583	0.01934819	0.138072558
ENSG00000137642.8	SORL1	2851.697687	0.689036709	0.169941546	4.054551261	5.02E-05	0.00253367
ENSG00000065060.12	UHRF1BP1	1291.796796	0.688848009	0.19563402	3.521105425	0.000429752	0.012505959
ENSG00000165959.7	CLMN	555.3832511	0.688738333	0.209686382	3.28461165	0.00102123	0.021813875
ENSG00000108846.11	ABCC3	3618.925313	0.687011356	0.169588646	4.0510457	5.10E-05	0.002543672
ENSG00000069020.14	MAST4	202.2550699	0.686456171	0.278907726	2.461230385	0.013846142	0.113391829
ENSG00000164125.11	FAM198B	306.0311725	0.685703439	0.309427752	2.216037298	0.026688948	0.167578045
ENSG00000197608.7	ZNF841	434.4398829	0.685341684	0.267245319	2.564466562	0.010333454	0.09612794
ENSG00000145390.7	USP53	1287.388752	0.685056334	0.211272531	3.242524386	0.001184758	0.024046528
ENSG00000008311.10	AASS	185.3220777	0.682343095	0.299188463	2.280646415	0.022569378	0.151564282
ENSG00000155313.11	USP25	2386.381829	0.682038846	0.178328505	3.824620447	0.000130974	0.005143572
ENSG00000151881.10	C5orf28	247.4341649	0.681884503	0.280482706	2.431110683	0.015052615	0.118226816
ENSG00000164323.8	KIAA1430	2686.623815	0.681842152	0.1959807	3.479129076	0.000503046	0.014010198
ENSG00000124788.13	ATXN1	1098.457556	0.681731673	0.211508126	3.22319376	0.001267698	0.02509415
ENSG00000136895.14	GARNL3	148.6799797	0.680081821	0.312916833	2.173362852	0.029753018	0.178923405
ENSG00000144935.10	TRPC1	372.4445907	0.679570518	0.229839909	2.956712433	0.00310938	0.046179543
ENSG00000273142.1	RP11-458F8.4	192.8228459	0.678628798	0.283260432	2.395776893	0.016585182	0.125905014
ENSG00000185950.7	IRS2	722.1252072	0.678279824	0.193513898	3.505070337	0.000456487	0.01307018
ENSG00000119004.10	CYP20A1	168.3931314	0.678273415	0.298691701	2.270814398	0.023158216	0.154225791
ENSG00000141582.10	CBX4	1950.626153	0.677006246	0.166273254	4.071648506	4.67E-05	0.002414359
ENSG00000035115.17	SH3YL1	193.0427884	0.675604347	0.275711014	2.450407542	0.01426946	0.114923585
ENSG00000175893.7	ZDHHC21	521.5799658	0.674790172	0.233111097	2.89471493	0.00379503	0.052323592
ENSG00000105976.10	MET	4576.698215	0.674676102	0.167723833	4.022541633	5.76E-05	0.002780472
ENSG00000224032.2	EPB41L4A-AS1	625.702601	0.674259772	0.198477833	3.397154039	0.000680906	0.017050804
ENSG00000142871.11	CYR61	4454.129778	0.67404756	0.159450481	4.227315936	2.36E-05	0.00145739
ENSG00000169994.14	MYO7B	1269.562908	0.670049956	0.242769271	2.760027881	0.005779643	0.066903321
ENSG00000041982.10	TNC	142.6954543	0.669926265	0.319025485	2.099914575	0.035736356	0.198245799
ENSG00000099219.9	ERMP1	476.4206759	0.667466162	0.234879519	2.841738454	0.004486828	0.057810895
ENSG00000175197.6	DDIT3	702.4711559	0.66723364	0.269256644	2.478058222	0.013209959	0.11064356
ENSG00000173559.8	NABP1	952.0042351	0.664829415	0.181240853	3.668209485	0.000244255	0.008274898
ENSG00000104093.9	DMXL2	1198.775874	0.662302899	0.218865188	3.026076949	0.002477492	0.039188118
ENSG00000213420.3	GPC2	200.3226991	0.659972919	0.282655158	2.334904921	0.019548388	0.138878195
ENSG00000138688.11	KIAA1109	2246.343723	0.659816033	0.192501781	3.427584038	0.000608978	0.015949362
ENSG00000185267.5	CDNF	169.241342	0.659509757	0.293985413	2.243341771	0.024874784	0.16055435
ENSG00000111859.12	NEDD9	135.34522	0.658907247	0.322198055	2.045037942	0.040851118	0.215222967
ENSG00000120889.8	TNFRSF10B	6423.26284	0.658773709	0.184227742	3.575865943	0.000349071	0.010683126
ENSG00000176055.9	MBLAC2	209.3012335	0.658421502	0.292702355	2.24945748	0.024483405	0.159069619
ENSG00000129566.8	TEP1	1579.783369	0.658107444	0.203674831	3.231167259	0.001232858	0.024637576
ENSG00000164398.8	ACSL6	959.8019099	0.657734563	0.219513978	2.996322001	0.002732577	0.042003351
ENSG00000069869.11	NEDD4	1071.09901	0.656445009	0.197926239	3.316614371	0.000911153	0.020299571
ENSG00000185664.10	PMEL	134.9923698	0.654044886	0.321093409	2.036930273	0.04165703	0.21738459
ENSG00000106384.6	MOGAT3	254.3179415	0.653536983	0.287685315	2.271707829	0.023104163	0.154016445
ENSG00000156172.5	C8orf37	171.7532593	0.653199326	0.323676546	2.018061965	0.043584808	0.222983285
ENSG00000173812.6	EIF1	13639.91777	0.653112839	0.173317431	3.768304414	0.00016436	0.006082667
ENSG00000178462.7	TUBAL3	342.7049574	0.653061717	0.23690079	2.756688638	0.005838992	0.067049945
ENSG00000226380.3	MIR29B1	211.1613999	0.653044941	0.294787468	2.21530768	0.026738953	0.167814655
ENSG00000139631.14	CSAD	265.94918	0.65174932	0.247533918	2.632969755	0.008464188	0.084947518
ENSG00000196110.3	ZNF699	155.9823785	0.649872785	0.324761186	2.001078987	0.045383878	0.227909276
ENSG00000166762.12	CATSPER2	145.7148836	0.647224719	0.317423404	2.038994951	0.041450532	0.216686506
ENSG00000006756.11	ARSD	632.6699644	0.644282899	0.207457768	3.105609906	0.00189887	0.032943587
ENSG00000254815.1	RP11-496I9.1	132.3668552	0.644124883	0.321299482	2.004749213	0.044989864	0.226764235
ENSG00000175329.8	ISX	158.8039743	0.64327004	0.324212478	1.984100193	0.047244672	0.23293607
ENSG00000196569.7	LAMA2	1207.43732	0.641588091	0.186656155	3.437272616	0.000587604	0.015630033
ENSG00000174738.8	NR1D2	2265.512911	0.640740538	0.207443451	3.088747974	0.002010019	0.034132724
ENSG00000227827.3	RP11-958N24.2	519.4423559	0.64016954	0.225829037	2.834752997	0.004586113	0.058426821
ENSG00000174567.7	GOLT1A	701.6254214	0.639228311	0.241402437	2.64797787	0.008097483	0.082979394
ENSG00000111371.11	SLC38A1	5931.807837	0.639070853	0.178324919	3.583743959	0.000338704	0.010426742
ENSG00000106258.9	CYP3A5	503.1890065	0.638958887	0.268537665	2.379401367	0.017340783	0.12961807
ENSG00000008869.7	HEATR5B	440.8788897	0.636859505	0.219789346	2.897590423	0.003760413	0.0520458
ENSG00000152409.8	JMY	1324.908121	0.634857795	0.214976841	2.953145054	0.003145541	0.046513708
ENSG00000106070.13	GRB10	2194.615009	0.634314379	0.19067635	3.326654712	0.000878952	0.019917552
ENSG00000137968.12	SLC44A5	228.8998898	0.633541597	0.311084927	2.036555108	0.041694645	0.217396392
ENSG00000187097.8	ENTPD5	613.4972478	0.633208016	0.198468154	3.190476667	0.001420383	0.027213456
ENSG00000173276.9	ZBTB21	926.6894706	0.632363508	0.202457078	3.123444803	0.001787474	0.03153317
ENSG00000187720.10	THSD4	947.207101	0.631724403	0.203800843	3.099714384	0.001937073	0.033183651
ENSG00000147180.12	ZNF711	1092.173718	0.631068806	0.192577183	3.276965605	0.001049292	0.022189908
ENSG00000073331.13	ALPK1	674.0224935	0.63006065	0.198260934	3.177936455	0.001483273	0.027804013
ENSG00000179532.8	DNHD1	1037.053267	0.629904507	0.247310683	2.54701697	0.010864815	0.098712475
ENSG00000144426.14	NBEAL1	655.7574138	0.62984526	0.246052228	2.559803118	0.010473148	0.096963834
ENSG00000143036.12	SLC44A3	182.7571204	0.629745591	0.291117586	2.163200101	0.030525793	0.181304304
ENSG00000101901.6	ALG13	750.195948	0.628774326	0.188240016	3.340279812	0.00083694	0.019666698
ENSG00000074276.6	CDHR2	344.7496129	0.628421325	0.282826375	2.221933242	0.026287818	0.165900735
ENSG00000185630.14	PBX1	357.046328	0.628268007	0.231481898	2.714112911	0.006645351	0.072954523
ENSG00000175787.12	ZNF169	450.1056719	0.627632837	0.215345862	2.914534009	0.0035622	0.050065636
ENSG00000159556.5	ISL2	196.8411191	0.627144286	0.274627894	2.283614665	0.022394187	0.151058165
ENSG00000100814.13	CCNB1IP1	1120.129836	0.625882355	0.19491316	3.211083114	0.001322357	0.025883138
ENSG00000167306.14	MYO5B	2285.434432	0.623885543	0.172063313	3.625906827	0.000287949	0.009249009
ENSG00000183111.7	ARHGEF37	180.4382209	0.623804858	0.293295998	2.126878181	0.033430206	0.190008192
ENSG00000126790.7	L3HYPDH	216.5557786	0.623260115	0.275953114	2.258572499	0.02390999	0.156945733
ENSG00000075651.11	PLD1	1177.545574	0.623091875	0.233232118	2.671552614	0.007550124	0.079279208
ENSG00000135318.7	NT5E	2269.40535	0.622666712	0.188957927	3.295266424	0.000983284	0.021223657
ENSG00000012124.10	CD22	289.5838095	0.620292699	0.243338897	2.549089792	0.010800449	0.098712475
ENSG00000180769.4	WDFY3-AS2	158.4143414	0.620251196	0.313371143	1.979286258	0.047783786	0.234341873
ENSG00000105662.11	CRTC1	509.8609333	0.620114249	0.206816146	2.998384132	0.002714153	0.041814542
ENSG00000166986.8	MARS	7554.938204	0.619933255	0.166655748	3.719843225	0.000199346	0.007044726
ENSG00000113070.6	HBEGF	256.6647584	0.616587357	0.253646211	2.430895203	0.01506157	0.118226816
ENSG00000102531.12	FNDC3A	2127.564331	0.616345788	0.18460947	3.338646644	0.000841876	0.019673176
ENSG00000198380.8	GFPT1	6197.962109	0.615929034	0.229125371	2.688174732	0.007184379	0.076944631
ENSG00000131781.8	FMO5	257.6450725	0.614490885	0.261482872	2.350023462	0.018772228	0.135752575
ENSG00000196693.10	ZNF33B	338.1989623	0.614263434	0.273923716	2.242461669	0.02493155	0.160768361
ENSG00000184575.7	XPOT	5882.100851	0.614135511	0.157956054	3.888015029	0.000101067	0.004235189
ENSG00000169504.10	CLIC4	3427.927957	0.612803998	0.18509551	3.31074481	0.00093048	0.020440614
ENSG00000196557.6	CACNA1H	1547.120668	0.612133326	0.21567838	2.838176581	0.004537207	0.058075402
ENSG00000203697.7	CAPN8	249.7827916	0.61128957	0.269955264	2.26441063	0.023548871	0.155609933
ENSG00000008710.13	PKD1	3004.289191	0.611000601	0.161269003	3.788704518	0.000151435	0.005697215
ENSG00000163412.8	EIF4E3	362.8378768	0.610747547	0.24504187	2.492421176	0.012687549	0.10799483
ENSG00000188959.9	C9orf152	633.4117823	0.610233815	0.197542237	3.089130837	0.00200743	0.034131324
ENSG00000134070.4	IRAK2	173.4368914	0.609596002	0.296849727	2.053550824	0.040019186	0.212815811
ENSG00000137876.5	RSL24D1	3920.856278	0.609503265	0.159447745	3.822589441	0.000132058	0.00516808
ENSG00000109686.12	SH3D19	4069.530517	0.60947511	0.161317744	3.77810335	0.000158027	0.005880256
ENSG00000109787.8	KLF3	2005.928304	0.608966058	0.192407125	3.164987048	0.001550899	0.028584648
ENSG00000170464.5	DNAJC18	455.9382176	0.608456543	0.214808208	2.832557234	0.00461773	0.05868897
ENSG00000150347.10	ARID5B	1258.911165	0.60782025	0.218649497	2.779884048	0.005437831	0.064008489
ENSG00000164465.14	DCBLD1	1345.148915	0.606300951	0.173114303	3.502315753	0.000461233	0.013168821
ENSG00000132692.14	BCAN	255.6267294	0.606266107	0.256100634	2.367296388	0.017918577	0.13226726
ENSG00000186812.8	ZNF397	569.9098263	0.606022292	0.201819741	3.002789951	0.00267517	0.041470251
ENSG00000152926.10	ZNF117	231.1396405	0.605314969	0.296236582	2.043349829	0.04101782	0.215683555
ENSG00000124406.12	ATP8A1	1183.854555	0.604812131	0.205107962	2.948750136	0.003190618	0.04677652
ENSG00000210082.2	MT-RNR2	175885.3233	0.604099667	0.216933187	2.784726839	0.005357283	0.06338909
ENSG00000223745.3	RP4-717I23.3	544.1072779	0.604010217	0.212310112	2.844943234	0.004441934	0.057613997
ENSG00000175066.11	GK5	370.1118581	0.603749304	0.253388885	2.382698455	0.017186266	0.129062062
ENSG00000264247.1	LINC00909	246.5406557	0.602805575	0.304904405	1.977031375	0.048038084	0.235165587
ENSG00000120915.9	EPHX2	1211.382074	0.602688315	0.177205031	3.401079034	0.000671204	0.016896728
ENSG00000266714.2	MYO15B	1998.425849	0.602452443	0.203184041	2.965057883	0.00302626	0.045141985
ENSG00000083097.10	DOPEY1	262.879631	0.60227898	0.254668903	2.36494905	0.018032552	0.132820616
ENSG00000166866.8	MYO1A	716.9955041	0.601963566	0.20540706	2.930588485	0.003383206	0.048289276
ENSG00000256771.2	ZNF253	255.1050208	0.600934487	0.264382451	2.272974188	0.023027735	0.153657388
ENSG00000046604.8	DSG2	6613.834996	0.598575456	0.175027599	3.41989183	0.00062646	0.016220084
ENSG00000069667.11	RORA	1515.930455	0.598304764	0.234924844	2.54679222	0.010871814	0.098712475
ENSG00000157500.6	APPL1	744.7506089	0.597058105	0.203261014	2.937396082	0.003309811	0.047731259
ENSG00000173273.11	TNKS	2270.451662	0.592905887	0.189065675	3.135978476	0.001712818	0.030612683
ENSG00000151693.5	ASAP2	1584.740912	0.592856095	0.190550106	3.11128715	0.001862737	0.032523867
ENSG00000003147.13	ICA1	960.1318884	0.592547757	0.189348915	3.129396105	0.00175166	0.031080318
ENSG00000132326.7	PER2	748.5508184	0.592304386	0.200867393	2.948733371	0.003190791	0.04677652
ENSG00000162545.5	CAMK2N1	1730.492686	0.592296213	0.223452404	2.650659395	0.008033481	0.082696885
ENSG00000255112.2	CHMP1B	1396.039927	0.591825657	0.189617254	3.1211593	0.001801406	0.031655926
ENSG00000245532.4	NEAT1	17027.60646	0.590562255	0.151233583	3.904967693	9.42E-05	0.004010709
ENSG00000196305.13	IARS	7811.423077	0.590415351	0.161651675	3.652392406	0.000259808	0.008605864
ENSG00000172183.10	ISG20	724.9179188	0.58965439	0.257985325	2.285612141	0.022276959	0.150550529
ENSG00000147894.10	C9orf72	562.7704504	0.588675481	0.244424254	2.408416806	0.016021877	0.122723256
ENSG00000165359.10	DDX26B	509.5007263	0.588532049	0.20837721	2.824358999	0.004737529	0.059247387
ENSG00000181350.7	FAM211A	1017.180268	0.588142263	0.211362825	2.782619239	0.005392205	0.063691618
ENSG00000014123.9	UFL1	957.0663904	0.587871136	0.20445991	2.875239147	0.004037216	0.054384612
ENSG00000161558.6	TMEM143	234.1067111	0.587272824	0.272671856	2.153771324	0.03125811	0.18341413
ENSG00000123411.10	IKZF4	221.9290965	0.586743051	0.263917764	2.223204081	0.026202042	0.165589609
ENSG00000143315.5	PIGM	348.7416683	0.586188084	0.264426288	2.216829834	0.026634722	0.167414012
ENSG00000130766.4	SESN2	1515.171647	0.58527596	0.171297009	3.41673193	0.000633777	0.016285665
ENSG00000151726.9	ACSL1	697.3145774	0.585231031	0.194486425	3.009109914	0.002620143	0.040828065
